# Supplementary material for: The Lys‐motif receptor LYK4 mediates Enterobacter sp. SA187 triggered salt tolerance in Arabidopsis thaliana
Source: Environ Microbiol. 2021 Dec 23;24(1):223–39. doi: 10.1111/1462-2920.15839 (PMC9304150; doi:10.1111/1462-2920.15839)
Supplement: Supplementary file 2 — File S1 The excel file contains the information about hierarchical clusters and the main GO associated terms for the 1912 DEGs that are differentially expressed among mock and SA187 treated WT, lyk4 and OE‐LYK4 under control conditions (1/2 MS). [file EMI-24-223-s003.xlsx]

## Sheet: All clusters
Cluster 1	Cluster 2	Cluster 3	Cluster 4	Cluster 5	Cluster 6	Cluster 7	Cluster 8	Cluster 9	Cluster 10	Cluster 11	Cluster 12	Cluster 13	Cluster 14	Cluster 15	Cluster 16	Cluster 17	Cluster 18	Cluster 19	Cluster 20
AT5G48485	AT1G01600	AT3G09940	AT1G09415	AT1G30250	AT5G35375	AT1G20620	AT1G05700	AT2G36255	AT3G49142	AT5G58120	AT5G59920	AT3G51960	AT5G64770	AT1G14390	AT5G55550	AT5G52570	AT1G08340	AT5G16080	AT1G09790
AT4G19430	AT3G61390	AT2G24600	AT1G50740	AT1G13420	AT1G56570	AT1G10210	AT1G08090	AT1G53480	AT1G47265	AT5G38210	AT5G50060	AT3G46730	AT5G58860	AT5G13170	AT5G18800	AT5G44530	AT1G07590	AT5G64870	AT1G04160
AT5G56840	AT3G18550	AT2G19960	AT1G35230	AT1G12740	AT1G17615	AT1G10070	AT5G53110	AT3G17680	AT4G09020	AT5G27420	AT5G54040	AT3G45410	AT5G46890	AT4G14040	AT4G34950	AT5G42800	AT1G06120	AT5G58280	AT5G66780
AT5G56370	AT2G46770	AT1G72890	AT1G33790	AT1G06310	AT4G37990	AT1G09080	AT5G49770	AT2G23770	AT3G27180	AT4G23570	AT5G22390	AT3G12910	AT5G06900	AT4G12320	AT3G61200	AT3G28220	AT1G14960	AT5G47850	AT5G61350
AT5G48490	AT2G41290	AT1G72000	AT1G29100	AT1G04700	AT1G43800	AT1G04600	AT5G48430	AT2G06200	AT3G23020	AT4G21380	AT5G08250	AT2G31990	AT4G37160	AT3G62020	AT3G30720	AT2G48080	AT1G05540	AT5G41830	AT5G51600
AT4G38950	AT5G07040	AT1G65970	AT1G20890	AT1G01110	AT1G34140	AT1G02440	AT5G22300	AT1G53490	AT2G37640	AT4G19420	AT4G38840	AT2G31090	AT4G30170	AT2G43100	AT3G25150	AT2G30766	AT5G67400	AT5G38780	AT5G15960
AT4G16940	AT4G12550	AT1G65483	AT1G19530	AT5G67270	AT1G20150	AT5G64890	AT5G13080	AT1G20270	AT2G36390	AT4G15233	AT2G46810	AT1G69900	AT4G22810	AT2G29620	AT2G44590	AT2G02120	AT5G65730	AT4G24150	AT5G14730
AT4G16140	AT3G44860	AT1G22180	AT1G17600	AT5G66080	AT4G26390	AT5G37070	AT4G33720	AT1G11250	AT2G29260	AT4G12480	AT2G21320	AT1G49030	AT4G12520	AT2G29300	AT1G68050	AT1G73870	AT5G60660	AT3G57480	AT4G36010
AT3G55710	AT3G23510	AT5G66620	AT1G12940	AT5G58010	AT3G56790	AT5G36925	AT4G32810	AT5G23370	AT1G73220	AT3G57330	AT2G13550	AT1G19020	AT3G25790	AT1G79410	AT5G18820	AT1G66470	AT5G58320	AT3G50160	AT4G19130
AT3G33528	AT5G39471	AT5G38565	AT5G64620	AT5G52270	AT1G52857	AT5G27060	AT4G28790	AT5G11330	AT1G69830	AT3G51890	AT1G55205	AT1G13540	AT3G25290	AT1G78370	AT4G28020	AT1G32900	AT5G57625	AT3G47380	AT4G11450
AT3G27940	AT5G13250	AT4G31355	AT5G53870	AT5G47240	AT1G26680	AT5G23510	AT4G14630	AT5G09570	AT1G61165	AT3G47570	AT1G16390	AT1G07900	AT3G12900	AT1G75280	AT3G24130	AT1G29920	AT5G56720	AT3G23880	AT3G54260
AT3G20610	AT3G59930	AT4G26380	AT5G52740	AT5G45280	AT1G06050	AT5G20480	AT4G11460	AT3G60950	AT1G52190	AT3G47010	ATCG00650	AT5G64905	AT2G22980	AT1G51420	AT3G20440	AT1G18060	AT5G51270	AT3G23240	AT3G26790
AT3G09600	AT2G34600	AT4G23160	AT5G52720	AT5G40860	AT5G49140	AT5G20230	AT3G53150	AT2G46300	AT1G36920	AT3G09490	AT5G64850	AT5G44582	AT2G03200	AT1G23060	AT3G17950	AT1G07180	AT5G47990	AT3G15534	AT3G10940
AT2G41640	AT2G16750	AT4G15975	AT5G48550	AT5G38010	AT4G40011	AT5G10760	AT3G45130	AT2G01200	AT1G21790	AT2G32160	AT5G03435	AT5G42380	AT1G30510	AT1G20823	AT2G18780	AT5G53200	AT5G45820	AT3G13680	AT3G08860
AT2G38195	AT5G67460	AT4G12120	AT5G44910	AT5G37990	AT4G21865	AT5G02290	AT3G11840	AT1G32850	AT1G21140	AT2G31880	AT2G38995	AT5G41810	AT1G04250	AT1G16850	AT1G56300	AT5G50100	AT5G43150	AT3G07580	AT3G03170
AT2G07215	AT4G22610	AT3G61630	AT5G44580	AT5G35190	AT2G30690	AT5G01210	AT3G02240	AT5G35940	AT1G20190	AT2G28890	AT3G23410	AT5G38340	AT5G63590	AT1G16410	AT1G49330	AT5G13930	AT5G42590	AT2G40180	AT3G02480
AT2G05350	AT4G12545	AT3G59880	AT5G42440	AT5G16040		AT4G36670	AT2G45360	AT4G37140	AT1G17710	AT1G74300	AT2G31380	AT5G26990	AT5G62280	AT1G02335	AT5G62360	AT4G09350	AT5G40730	AT2G36780	AT2G43670
AT2G04570	AT3G18280	AT3G51360	AT5G41740	AT5G12940		AT4G28350	AT2G45220	AT4G22730	AT1G13930	AT1G69730	AT3G12320	AT5G22560	AT5G60530	AT1G01580	AT5G22580	AT3G03190	AT5G38610	AT2G29460	AT2G42560
AT1G65630	AT2G15350	AT3G44350	AT5G40990	AT5G05960		AT4G26270	AT2G44390	AT3G05740	AT1G10760	AT1G51800	AT2G46830	AT5G21900	AT5G59520	AT5G60020	AT4G32460	AT2G21045	AT5G26260	AT1G72330	AT2G32430
AT1G11850	AT3G21460	AT3G09020	AT5G39120	AT4G33400		AT4G26090	AT2G41250		AT1G08070	AT1G33610	AT3G17609	AT5G13190	AT5G59310	AT5G54770	AT4G28320	AT1G10370	AT5G23990	AT1G69930	AT1G71200
AT5G49780	AT1G02900	AT2G40740	AT5G36220	AT4G30290		AT4G23610	AT2G33530		AT1G06460	AT1G33420	AT2G38220	AT4G34380	AT5G57090	AT5G41040	AT3G27550	AT1G07610	AT5G23980	AT1G66830	AT1G68250
AT5G40230	AT4G05100	AT1G76600	AT5G24160	AT4G28720		AT4G23220	AT2G13810		AT1G03920	AT1G26250	AT1G50460	AT4G34150	AT5G56540	AT5G40020	AT1G07050	AT5G59020	AT5G19970	AT1G65730	AT1G68040
AT4G22505		AT1G69840	AT5G22520	AT4G15230		AT4G23140	AT1G68765		AT5G65800	AT1G24140	AT5G43500	AT4G22520	AT5G56080	AT5G36910	AT5G23690	AT3G03341	AT5G19520	AT1G61420	AT1G15540
AT4G04900		AT1G59590	AT5G19880	AT4G04760		AT4G19370	AT1G66860		AT5G64860	AT1G23840		AT4G22320	AT5G54370	AT5G18840	AT4G37770	AT2G18193	AT5G16600	AT1G33720	AT1G05680
AT3G04290		AT1G58420	AT5G14090	AT4G00680		AT4G18170	AT1G33900		AT5G60720	AT1G21270		AT4G19950	AT5G51060	AT5G17420	AT4G19120	AT2G02130	AT5G15500	AT1G02940	AT5G24770
AT5G43290		AT1G25400	AT5G11410	AT3G61930		AT4G16000	AT1G26240		AT5G59010	AT1G05570		AT4G19645	AT5G50950	AT5G14450	AT4G16146	AT2G01890	AT5G15290	AT5G66320	AT5G13370
AT4G09420		AT1G16420	AT5G10695	AT3G48450		AT4G14450	AT5G37450		AT5G48880	AT5G67340		AT4G17500	AT5G48010	AT5G07690	AT3G23910	AT1G68780	AT5G15190	AT5G52910	AT4G39795
AT1G30110		AT1G16130	AT5G09876	AT3G32030		AT4G13810	AT5G07760		AT5G37478	AT5G66640		AT3G62150	AT5G46900	AT5G04200	AT3G10200	AT1G52400	AT5G14330	AT5G49630	AT4G18360
AT5G45080		AT5G58940	AT5G02320	AT3G21800		AT4G13040	AT5G05440		AT5G26570	AT5G66630		AT3G54150	AT5G44110	AT5G02420	AT5G24470	AT5G11230	AT5G14130	AT5G12030	AT2G42570
AT5G38940		AT5G57220	AT4G26150	AT3G21180		AT4G12290	AT4G21410		AT5G22500	AT5G64810		AT3G50800	AT5G42180	AT4G37980	AT3G46970	AT3G45430	AT5G05600	AT4G13920	AT1G53470
AT1G33890		AT5G48400	AT4G25940	AT3G20570		AT4G09770	AT4G15417		AT5G14180	AT5G64120		AT3G46930	AT5G37690	AT4G35350	AT1G14455	AT3G21670	AT5G05500	AT3G60120	AT1G07795
AT5G10600		AT5G45490	AT4G23250	AT3G11550		AT4G04220	AT3G61190		AT5G12950	AT5G64000		AT3G45330	AT5G26010	AT4G11210	AT5G20740	AT2G39330	AT5G02270	AT3G46080	AT1G05560
AT5G56100		AT5G44990	AT4G16990	AT3G05800		AT4G02520	AT3G28100		AT5G12250	AT5G61560		AT3G29034	AT5G25610	AT3G62550	AT4G13850	AT2G37870	AT4G37070	AT3G26090	AT5G53920
AT4G21870		AT5G38240	AT4G16960	AT3G05640		AT3G63010	AT3G21352		AT5G01600	AT5G61010		AT3G23530	AT5G24780	AT2G45290	AT2G02990	AT2G34790	AT4G35060	AT3G16565	AT5G52790
AT3G04060		AT5G36870	AT4G12010	AT3G02410		AT3G52480	AT2G40095		AT4G33490	AT5G60900		AT3G19550	AT5G24380	AT1G78070	AT3G51930	AT2G28780	AT4G34600	AT3G04420	AT5G43950
		AT5G35480	AT4G11900	AT3G01516		AT3G51430	AT2G32660		AT4G04330	AT5G60800		AT3G18450	AT5G24150	AT1G72140		AT2G15020	AT4G33610	AT3G04220	AT5G10180
		AT5G07550	AT4G11280	AT2G44110		AT3G48640	AT1G65481		AT4G01870	AT5G59670		AT3G09520	AT5G24100	AT1G32100		AT1G54040	AT4G30460	AT3G03670	AT4G35725
		AT5G01100	AT4G08950	AT2G42530		AT3G47090	AT1G51915		AT3G55760	AT5G56250		AT2G41880	AT5G23750	AT1G18870		AT1G14700	AT4G29905	AT2G45760	AT4G33467
		AT4G39890	AT4G04700	AT2G41190		AT3G45730	AT1G11300		AT3G53800	AT5G55930		AT2G38470	AT5G22140	AT5G65010		ATCG00020	AT4G26320	AT2G34655	AT3G53530
		AT4G36090	AT3G60966	AT2G38750		AT3G28930	AT5G07100		AT3G49110	AT5G55450		AT2G35930	AT5G18860	AT5G47370		AT5G50760	AT4G25820	AT1G79400	AT3G52720
		AT4G35110	AT3G60470	AT2G29440		AT3G22160	AT4G35170		AT3G47220	AT5G55170		AT2G32210	AT5G18020	AT5G44030		AT4G32770	AT4G25400	AT1G61800	AT3G03530
		AT4G27900	AT3G57550	AT2G27740		AT3G20600	AT4G23550		AT3G21330	AT5G54610		AT2G31020	AT5G17820	AT2G40370		AT3G59140	AT4G24250	AT1G28480	AT2G17680
		AT4G23810	AT3G55470	AT1G80320		AT3G17700	AT4G20110		AT2G45560	AT5G52750		AT2G21185	AT5G17390	AT2G38080		AT3G48350	AT4G23690	AT1G21245	AT1G19570
		AT4G23200	AT3G51750	AT1G76240		AT3G13437	AT4G11910		AT5G48900	AT5G52540		AT2G19650	AT5G16980	AT2G37770		AT3G15670	AT4G21600	AT5G61520	AT5G48090
		AT4G14746	AT3G48630	AT1G73165		AT3G07520	AT4G11530		AT4G33540	AT5G49760		AT1G66230	AT5G10930	AT2G37760		AT1G74810	AT4G20820	AT5G22380	AT5G24155
		AT4G13820	AT3G47480	AT1G73010		AT3G05660	AT3G26200		AT3G07720	AT5G48657		AT1G66090	AT5G10260	AT2G37090		AT1G60590	AT4G16690	AT5G01900	AT4G39700
		AT4G11340	AT3G46090	AT1G66810		AT3G05650	AT3G21351		AT2G20100	AT5G47830		AT1G65510	AT5G10130	AT2G32290		AT5G04950	AT4G14130	AT4G23030	AT2G46480
		AT4G04540	AT3G29240	AT1G65310		AT3G04110	AT3G07195		AT5G57670	AT5G46500		AT1G35350	AT5G09480	AT2G29310		AT4G15550	AT4G13800	AT3G26830	AT1G45201
		AT4G01540	AT3G26230	AT1G64590		AT2G47190	AT2G44380		AT5G17520	AT5G46050		AT3G08870	AT5G03545	AT2G15970		AT3G21420	AT4G11190	AT3G26500	AT4G30410
		AT3G50770	AT3G18950	AT1G51090		AT2G45510	AT2G39518		AT4G30660	AT5G45500		AT2G32740	AT5G03210	AT2G05540		AT3G21250	AT4G09950	AT2G44080	AT4G24050
		AT3G45060	AT3G18690	AT1G49960		AT2G40270	AT2G36690		AT4G30650	AT5G45380		AT1G53920	AT5G02940	AT1G74030		AT3G17520	AT4G04830	AT2G29350	AT4G13420
		AT3G43670	AT3G16720	AT1G44350		AT2G38790	AT2G25460		AT3G05020	AT5G45180		AT1G14330	AT5G02230	AT1G73120		AT5G06760	AT4G01440	AT2G02810	AT2G47780
		AT3G23250	AT3G11402	AT5G15970		AT2G31110	AT1G79450		AT2G29630	AT5G45110		AT5G18430	AT4G35090	AT1G70820		AT3G16360	AT3G61270	AT1G51913	AT2G43550
		AT3G23010	AT3G11090	AT3G45970		AT2G29220	AT1G77000		AT2G26690	AT5G44585		AT4G38420	AT4G33880	AT1G20850			AT3G57040	AT1G48605	AT2G01870
		AT2G43000	AT3G09010	AT3G45070		AT2G29100	AT1G71880		AT1G76610	AT5G44575		AT4G17245	AT4G33070	AT1G20450			AT3G57020	AT1G33730	AT1G64110
		AT2G32030	AT3G04210	AT1G60750		AT2G24240	AT1G58390		AT1G58460	AT5G44572		AT4G04710	AT4G31910	AT1G20440			AT3G52740	AT1G29860	AT1G15150
		AT2G22500	AT3G03640	AT5G66400		AT2G21850	AT1G55790		AT1G24405	AT5G43910		AT4G00700	AT4G30280	AT5G50800			AT3G50400	AT1G21320	AT5G14200
		AT2G14610	AT2G46450	AT5G57050		AT2G16660	AT1G53625		AT1G22370	AT5G42830		AT2G46330	AT4G29700	AT5G17460			AT3G48940	AT1G15890	AT4G34900
		AT1G63860	AT2G44290	AT5G23220		AT2G15390	AT1G23120		AT1G19550	AT5G42530		AT2G32140	AT4G29270	AT5G03260			AT3G48720	AT5G64510	AT3G44990
		AT1G60110	AT2G41440	AT5G06905		AT2G04080	AT1G13480		AT1G08500	AT5G42050		AT1G35210	AT4G24350	AT4G36850			AT3G44190	AT5G52730	AT2G40250
		AT1G57650	AT2G41410	AT4G09990		AT2G04040	AT1G03850		AT5G25460	AT5G41750		AT1G05810	AT4G24140	AT4G33810			AT3G29250	AT5G40240	AT1G29980
		AT1G56660	AT2G40520	AT2G47485		AT2G02930	AT5G57510		AT4G34750	AT5G40780		AT5G65090	AT4G23670	AT4G31940			AT3G25930	AT5G17760	AT4G15490
		AT1G28190	AT2G40330	AT1G07430		AT2G01670	AT5G41290		AT4G34320	AT5G40720		AT5G24110	AT4G23600	AT4G30980			AT3G24600	AT5G06820	AT2G47200
		AT1G22890	AT2G38870	AT5G59130		AT2G01008	AT5G24810		AT3G53350	AT5G40590		AT5G08240	AT4G22950	AT4G17340			AT3G21710	AT4G10860	AT1G77450
		AT1G21120	AT2G38530	AT5G04960		AT1G77510	AT5G19250		AT3G25190	AT5G39610		AT2G46150	AT4G20390	AT4G17280			AT3G16440	AT4G02330	AT3G48460
		AT1G14370	AT2G38310	AT4G28940		AT1G76390	AT4G37520		AT1G76020	AT5G38990		AT1G56510	AT4G20140	AT3G49330			AT3G15115	AT4G00960	AT1G62560
		AT1G09240	AT2G33580	AT2G42540		AT1G69490	AT4G21680		AT1G64380	AT5G37600		AT2G36970	AT4G13580	AT3G21550			AT3G12540	AT3G28890	AT4G38380
		AT1G05630	AT2G25735	AT1G22065		AT1G67970	AT3G61035		AT1G60610	AT5G36930		AT1G33811	AT4G12510	AT3G16920			AT3G09270	AT2G48150
		AT5G60950	AT2G05940	AT2G47360		AT1G67000	AT3G13950		AT1G07750	AT5G35735		AT1G51370	AT4G04840	AT2G41660			AT3G05890	AT2G45010
		AT5G60270	AT2G04515	AT2G39510		AT1G66880	AT2G21900		AT5G52310	AT5G26920		AT2G21650	AT3G62680	AT2G32500			AT2G46860	AT2G43850
		AT5G59260	AT1G72910	AT1G50630		AT1G60470	AT1G29290		AT5G01790	AT5G26690		AT3G48320	AT3G60330	AT2G31083			AT2G46740	AT2G24850
		AT5G48540	AT1G70250	AT5G19790		AT1G52810	AT5G59680		AT4G38590	AT5G26340			AT3G59370	AT1G71740			AT2G44460	AT1G74100
		AT5G19230	AT1G69520			AT1G49000	AT3G06470		AT4G25480	AT5G26170			AT3G55230	AT1G43790			AT2G43535	AT1G26130
		AT5G18470	AT1G68840			AT1G44130	AT2G44370		AT3G11690	AT5G25470			AT3G54580	AT1G23460			AT2G42170	AT1G17610
		AT5G16170	AT1G67850			AT1G29240	AT2G41180		AT3G03780	AT5G25440			AT3G52970	AT1G06080			AT2G40020	AT1G09420
		AT5G14930	AT1G65486			AT1G27020	AT2G22860		AT2G37620	AT5G25260			AT3G48340	AT5G66390			AT2G25150	AT5G52640
		AT4G39610	AT1G52290			AT1G26390	AT1G51860		AT1G24420	AT5G25250			AT3G46670	AT5G61820			AT2G21100	AT3G25020
		AT4G35600	AT1G36622			AT1G16150	AT1G50180		AT1G03050	AT5G25180			AT3G44550	AT5G24410			AT2G03720	AT2G26740
		AT4G33710	AT1G34400			AT1G15790	AT5G13330		AT4G18270	AT5G24530			AT3G44540	AT5G10230			AT2G01530	AT1G71050
		AT4G14390	AT1G33560			AT1G13990	AT3G51440		AT1G06870	AT5G24210			AT3G29575	AT5G09520			AT1G79760	AT1G74710
		AT4G03460	AT1G31550			AT1G13550	AT5G53370		AT5G63780	AT5G23850			AT3G28740	AT5G04120			AT1G69240	AT1G32960
		AT3G50140	AT1G22400			AT1G13340	AT2G23680		AT4G34710	AT5G22570			AT3G28550	AT5G01360			AT1G66280	AT1G27730
		AT3G02770	AT1G20780			AT1G01560	AT5G06570		AT4G15450	AT5G19240			AT3G28345	AT4G36610			AT1G66270	AT1G66930
		AT3G01830	AT1G07400			AT5G64190	AT1G72280		AT2G26695	AT5G18780			AT3G26610	AT4G25780			AT1G66100	AT1G12220
		AT2G43510	AT1G01680			AT5G64110	AT1G52200		AT5G62720	AT5G17990			AT3G26460	AT4G15760			AT1G62975	AT4G11470
		AT2G27920	AT5G64570			AT5G61070	AT5G39580		AT5G54690	AT5G11920			AT3G25110	AT4G02630			AT1G58520	AT3G16990
		AT1G71400	AT5G53550			AT5G56870	AT5G45090		AT5G38200	AT5G10380			AT3G24240	AT3G51240			AT1G55990	AT3G10010
		AT1G66960	AT5G49690			AT5G52810			AT3G25717	AT5G09290			AT3G24020	AT2G39050			AT1G52660	AT1G17430
		AT1G61360	AT5G44870			AT5G49520			AT3G25770	AT5G08760			AT3G23470	AT2G35380			AT1G49450	AT4G19990
		AT1G56060	AT5G03360			AT5G46350			AT1G77760	AT5G08380			AT3G22620	AT5G51890			AT1G48930	AT3G59310
		AT1G26200	AT4G39950			AT5G46260			AT1G09500	AT5G07770			AT3G14810	AT5G13580			AT1G30870	AT3G50010
		AT5G54720	AT4G36280			AT5G45000			AT4G19690	AT5G06320			AT3G14450	AT4G18640			AT1G26820	AT3G29810
		AT5G52760	AT4G35180			AT5G44820			AT3G29410	AT5G05730			AT3G14440	AT3G24420			AT1G19450	AT5G45470
		AT5G48380	AT4G23280			AT5G42460			AT4G32280	AT5G05460			AT3G11410	AT2G43590			AT1G17190	AT2G03130
		AT5G39450	AT4G19870			AT5G41761				AT5G05340			AT3G09925	AT2G17500			AT1G14160	AT4G28420
		AT4G26070	AT3G56710			AT5G39030				AT5G05090			AT3G05880	AT1G29050			AT1G13609
		AT4G23270	AT3G50930			AT5G38900				AT5G02490			AT3G01260	AT1G17170			AT1G11450
		AT4G21840	AT3G50200			AT5G04930				AT5G01550			AT2G47770	AT1G10380			AT3G29780
		AT4G18880	AT3G22060			AT5G01850				AT4G38560			AT2G47540	AT1G06090			AT3G25710
		AT4G11850	AT3G21630			AT4G37900				AT4G38550			AT2G42250	AT5G26310			AT1G66760
		AT3G60540	AT2G02230			AT4G31970				AT4G36220			AT2G39800	AT5G11110			AT1G77960
		AT3G57460	AT1G61430			AT4G27300				AT4G36150			AT2G39430	AT5G10830			AT5G48000
		AT3G49370	AT1G55910			AT4G21120				AT4G35480			AT2G39110	AT5G07475
		AT3G09830	AT5G46490			AT4G12350				AT4G33300			AT2G36145	AT4G24130
		AT2G39530	AT5G15860			AT3G49780				AT4G33050			AT2G36100	AT3G28270
		AT2G28940	AT5G03350			AT3G46690				AT4G32940			AT2G34910	AT2G41970
		AT1G24145	AT4G17070			AT3G16660				AT4G32870			AT2G33790	AT2G29420
		AT5G67450	AT4G04570			AT3G01970				AT4G31800			AT2G33380	AT2G15620
		AT5G47140	AT3G28510			AT1G76970				AT4G31170			AT2G32510	AT2G01880
		AT5G44070	AT3G25882			AT1G72070				AT4G29810			AT2G32300	AT1G24620
		AT3G51920	AT3G15760			AT1G30730				AT4G28710			AT2G29490	AT1G01120
		AT3G22231	AT3G13090			AT1G26380				AT4G28490			AT2G26010	AT5G59090
		AT3G04200	AT2G29110			AT1G07220				AT4G27740			AT2G25810	AT5G49480
		AT1G58225	AT2G26190			AT1G01340				AT4G26200			AT2G25160	AT5G15180
		AT1G18570	AT1G72930			AT5G61210				AT4G26120			AT2G23630	AT5G13900
		AT3G60140	AT1G33910			AT5G49570				AT4G25110			AT2G23540	AT3G50970
		AT3G18370	AT3G55560			AT5G20050				AT4G25070			AT2G22470	AT3G27200
		AT2G18660	AT3G52430			AT4G04695				AT4G24970			AT2G18980	AT3G14940
		AT2G03590	AT3G28580			AT4G02220				AT4G23470			AT2G18800	AT3G10340
		AT1G64280	AT1G31540			AT1G30720				AT4G23320			AT2G17650	AT2G18890
		AT1G63350	AT1G30420							AT4G23310			AT2G16980	AT1G74770
		AT1G55450	AT5G11250							AT4G23300			AT2G12400	AT1G62570
		AT1G13700	AT4G23230							AT4G23260			AT2G04170	AT1G52820
		AT1G02430	AT3G03560							AT4G23180			AT2G03710	AT1G14240
		AT5G39670	AT1G76960							AT4G23150			AT2G01830	AT5G23190
		AT5G05320	AT1G03400							AT4G22470			AT1G80820	AT5G13750
		AT5G01540	AT3G22910							AT4G22305			AT1G80240	AT5G09530
		AT3G63380	AT5G66900							AT4G20000			AT1G79520	AT4G36880
		AT2G20142	AT4G02420							AT4G19660			AT1G78990	AT4G34131
		AT2G19130	AT3G59570							AT4G18250			AT1G78380	AT3G57010
		AT1G74360	AT3G24900							AT4G14400			AT1G78340	AT3G53980
		AT1G26410	AT2G17710							AT4G13510			AT1G77330	AT3G49960
		AT1G20350	AT1G78410							AT4G12720			AT1G76690	AT1G74460
		AT5G20400	AT1G65845							AT4G12490			AT1G70460	AT5G47450
		AT5G05190	AT1G22280							AT4G12470			AT1G69523	AT5G07680
		AT4G23190	AT5G45510							AT4G11890			AT1G67030	AT3G20370
		AT4G14365	AT5G44568							AT4G11840			AT1G64940	AT2G36380
		AT3G52400	AT4G23010							AT4G11170			AT1G62660	AT1G76680
		AT2G25470	AT4G01250							AT4G10500			AT1G62510
		AT5G61890	AT3G21220							AT4G08850			AT1G61890
		AT5G54710	AT1G51890							AT4G08770			AT1G60190
		AT5G39020	AT1G07620							AT4G08470			AT1G56320
		AT4G39830	AT5G57550							AT4G04510			AT1G55430
		AT4G23170	AT5G50200							AT4G04500			AT1G53830
		AT4G11000	AT5G39520							AT4G01740			AT1G52790
		AT4G03450	AT2G25440							AT4G01720			AT1G52070
		AT3G51330	AT2G23600							AT4G01700			AT1G52060
		AT3G48090	AT5G25910							AT4G01010			AT1G51840
		AT1G07630	AT2G39740							AT4G00955			AT1G51830
		AT5G38250								AT3G61280			AT1G43020
		AT4G29050								AT3G60420			AT1G30750
		AT3G20360								AT3G59700			AT1G29025
		AT3G13790								AT3G57260			AT1G24580
										AT3G57240			AT1G22440
										AT3G56400			AT1G20070
										AT3G55790			AT1G19900
										AT3G54640			AT1G18710
										AT3G51660			AT1G17180
										AT3G51340			AT1G14250
										AT3G50950			AT1G12560
										AT3G50740			AT1G08430
										AT3G50480			AT1G05260
										AT3G50470			AT1G04220
										AT3G49340			AT4G01140
										AT3G49120			AT1G34040
										AT3G48080			AT2G22190
										AT3G46280			AT1G33800
										AT3G45860			AT5G18030
										AT3G45640			AT5G07190
										AT3G45620			AT4G25600
										AT3G45290			AT4G15290
										AT3G45260			AT1G15580
										AT3G44400			AT5G42500
										AT3G28540			AT4G40090
										AT3G28480			AT4G14560
										AT3G26840			AT3G24670
										AT3G26600			AT5G42280
										AT3G26220			AT3G23090
										AT3G26210			AT3G22570
										AT3G26170			AT4G00080
										AT3G25510			AT3G62270
										AT3G25010			AT1G51140
										AT3G23120			AT5G61160
										AT3G22235			AT5G37550
										AT3G21810			AT5G53250
										AT3G21780			AT3G49620
										AT3G19930
										AT3G19010
										AT3G18830
										AT3G18250
										AT3G16770
										AT3G16030
										AT3G15518
										AT3G14840
										AT3G14620
										AT3G13433
										AT3G13100
										AT3G13080
										AT3G13065
										AT3G12220
										AT3G11820
										AT3G11080
										AT3G11010
										AT3G07390
										AT3G07040
										AT3G04070
										AT3G01290
										AT3G01080
										AT2G47130
										AT2G46440
										AT2G46430
										AT2G46400
										AT2G44240
										AT2G44180
										AT2G43570
										AT2G43140
										AT2G42360
										AT2G41100
										AT2G41090
										AT2G40750
										AT2G39210
										AT2G39200
										AT2G38860
										AT2G38290
										AT2G37710
										AT2G34940
										AT2G33080
										AT2G33060
										AT2G32680
										AT2G31865
										AT2G31335
										AT2G30550
										AT2G30250
										AT2G29720
										AT2G29120
										AT2G28570
										AT2G27660
										AT2G26560
										AT2G26440
										AT2G26400
										AT2G25510
										AT2G25000
										AT2G23320
										AT2G23200
										AT2G20150
										AT2G18690
										AT2G17740
										AT2G17220
										AT2G17120
										AT2G17040
										AT2G15080
										AT2G15042
										AT2G14560
										AT2G13800
										AT2G13790
										AT2G04495
										AT2G04450
										AT2G04400
										AT2G03530
										AT2G02360
										AT1G79680
										AT1G78290
										AT1G76930
										AT1G76360
										AT1G75040
										AT1G74650
										AT1G74440
										AT1G74140
										AT1G73805
										AT1G71390
										AT1G71040
										AT1G70520
										AT1G69550
										AT1G67980
										AT1G67520
										AT1G66970
										AT1G66920
										AT1G65790
										AT1G65500
										AT1G64610
										AT1G64400
										AT1G63590
										AT1G59870
										AT1G59620
										AT1G58602
										AT1G57630
										AT1G56120
										AT1G52780
										AT1G51850
										AT1G51820
										AT1G51790
										AT1G51620
										AT1G51270
										AT1G49750
										AT1G49050
										AT1G48210
										AT1G36060
										AT1G35710
										AT1G34750
										AT1G34420
										AT1G34180
										AT1G33960
										AT1G33950
										AT1G31580
										AT1G30900
										AT1G30755
										AT1G24150
										AT1G24147
										AT1G23850
										AT1G21520
										AT1G21250
										AT1G21240
										AT1G19960
										AT1G19610
										AT1G16670
										AT1G16260
										AT1G16110
										AT1G15670
										AT1G15125
										AT1G14880
										AT1G13750
										AT1G13530
										AT1G13470
										AT1G13210
										AT1G11330
										AT1G10920
										AT1G10340
										AT1G09932
										AT1G08830
										AT1G08450
										AT1G08050
										AT1G07650
										AT1G07090
										AT1G07000
										AT1G05300
										AT1G03370
										AT1G03290
										AT1G02930
										AT1G02920
										AT1G02450
										AT1G02230
										AT2G43620
										AT3G26320
										AT3G21080
										AT4G31500
										AT2G46420
										AT1G65800
										AT1G19250
										AT5G24200
										AT4G12500
										AT4G04490
										AT2G19190
										AT1G33840
										AT1G25390
										AT4G23210
										AT3G10930
										AT3G03470
										AT5G13320
										AT4G23130
										AT1G43910
										AT1G26420
										AT5G55460
										AT4G24120
										AT4G01750
										AT3G15510
										AT2G44400
										AT1G69720
										AT1G65484
										AT1G61380
										AT1G02470
										AT4G27730
										AT2G02220
										AT5G46780
										AT1G64170
										AT5G49680

## Sheet: 3
Category	Term	Count	%	PValue	Genes	List Total	Pop Hits	Pop Total	Fold Enrichment	Bonferroni	Benjamini	FDR
GOTERM_BP_DIRECT	GO:0006468~protein phosphorylation	22	14.3791	5.0965e-08	AT3G09830, AT4G23270, AT4G23160, AT1G61360, AT4G23190, AT1G14370, AT1G16130, AT5G60270, AT4G23200, AT4G04540, AT5G48380, AT2G19130, AT4G29050, AT5G58940, AT4G35600, AT5G59260, AT5G38240, AT2G28940, AT5G01540, AT1G74360, AT5G38250, AT5G39020	113	870	18499	4.13974	1.06516e-05	1.06517e-05	1.0193e-05
GOTERM_BP_DIRECT	GO:0042742~defense response to bacterium	11	7.18954	6.8968e-06	AT5G57220, AT3G09830, AT4G23160, AT4G23270, AT4G26070, AT1G18570, AT5G01540, AT4G04540, AT4G23200, AT5G48380, AT5G44070	113	276	18499	6.52459	0.0014404	0.000720716	0.00068968
GOTERM_BP_DIRECT	GO:0007165~signal transduction	12	7.84314	9.01994e-05	AT2G20142, AT1G63860, AT1G72890, AT4G11340, AT3G23010, AT4G13820, AT2G24600, AT4G14390, AT5G54710, AT1G71400, AT4G03450, AT2G25470	113	450	18499	4.36555	0.0186759	0.00566815	0.00542406
GOTERM_BP_DIRECT	GO:0009627~systemic acquired resistance	5	3.26797	0.000108481	AT3G48090, AT4G23170, AT2G14610, AT1G64280, AT2G18660	113	41	18499	19.9644	0.0224187	0.00566815	0.00542406
GOTERM_BP_DIRECT	GO:2000031~regulation of salicylic acid mediated signaling pathway	4	2.61438	0.000164985	AT4G14390, AT4G03450, AT4G03460, AT1G64280	113	18	18499	36.3795	0.0338969	0.00604674	0.00578636
GOTERM_BP_DIRECT	GO:0006952~defense response	14	9.15033	0.000173591	AT3G48090, AT1G63350, AT3G23010, AT2G14610, AT1G57650, AT3G22231, AT1G71400, AT5G05190, AT5G14930, AT5G45490, AT1G72890, AT4G11340, AT4G15975, AT2G43510	113	658	18499	3.48315	0.0356333	0.00604674	0.00578636
GOTERM_BP_DIRECT	GO:0010200~response to chitin	6	3.92157	0.00129228	AT5G67450, AT3G23250, AT4G23810, AT4G15975, AT4G18880, AT3G44350	113	133	18499	7.38532	0.236819	0.0385837	0.0369222
GOTERM_BP_DIRECT	GO:0009617~response to bacterium	5	3.26797	0.0034316	AT5G57220, AT3G09830, AT1G18570, AT3G22231, AT1G64280	113	102	18499	8.0249	0.512487	0.0884638	0.0846543
GOTERM_BP_DIRECT	GO:0052544~defense response by callose deposition in cell wall	3	1.96078	0.00412447	AT5G57220, AT1G18570, AT5G44070	113	16	18499	30.6952	0.578442	0.0884638	0.0846543
GOTERM_BP_DIRECT	GO:0042542~response to hydrogen peroxide	4	2.61438	0.00428158	AT4G26070, AT5G58940, AT4G23810, AT1G16420	113	54	18499	12.1265	0.592115	0.0884638	0.0846543
GOTERM_BP_DIRECT	GO:0071446~cellular response to salicylic acid stimulus	3	1.96078	0.00465599	AT4G14390, AT4G03450, AT4G03460	113	17	18499	28.8896	0.622949	0.0884638	0.0846543
GOTERM_BP_DIRECT	GO:0009682~induced systemic resistance	3	1.96078	0.00521736	AT5G57220, AT1G18570, AT1G64280	113	18	18499	27.2847	0.664886	0.0908691	0.086956
GOTERM_BP_DIRECT	GO:0031347~regulation of defense response	4	2.61438	0.00718646	AT4G23810, AT4G14390, AT4G03450, AT4G03460	113	65	18499	10.0743	0.778513	0.114114	0.1092
GOTERM_BP_DIRECT	GO:0080167~response to karrikin	5	3.26797	0.00764402	AT5G18470, AT5G48540, AT3G13790, AT3G45060, AT4G35110	113	128	18499	6.39484	0.798857	0.114114	0.1092
GOTERM_BP_DIRECT	GO:0009863~salicylic acid mediated signaling pathway	3	1.96078	0.010739	AT3G22231, AT3G52400, AT5G05190	113	26	18499	18.8894	0.895294	0.149631	0.143187
GOTERM_BP_DIRECT	GO:0009816~defense response to bacterium, incompatible interaction	3	1.96078	0.0291333	AT4G11850, AT4G23190, AT4G23810	113	44	18499	11.1619	0.997928	0.367726	0.351891
GOTERM_BP_DIRECT	GO:0009759~indole glucosinolate biosynthetic process	2	1.30719	0.0299108	AT5G57220, AT1G18570	113	5	18499	65.4832	0.998248	0.367726	0.351891
GOTERM_BP_DIRECT	GO:1902290~positive regulation of defense response to oomycetes	2	1.30719	0.0416253	AT3G22231, AT5G14930	113	7	18499	46.7737	0.999862	0.483315	0.462503
GOTERM_BP_DIRECT	GO:0052033~pathogen-associated molecular pattern dependent induction by symbiont of host innate immune response	2	1.30719	0.0531995	AT3G09830, AT5G01540	113	9	18499	36.3795	0.999989	0.585195	0.559995
GOTERM_BP_DIRECT	GO:0009751~response to salicylic acid	4	2.61438	0.0680022	AT4G23270, AT4G23170, AT1G18570, AT4G23810	113	155	18499	4.22472	1	0.710623	0.680022
GOTERM_BP_DIRECT	GO:0009651~response to salt stress	7	4.57516	0.0738125	AT3G09940, AT3G60140, AT3G23250, AT1G55450, AT5G58940, AT1G18570, AT3G51920	113	484	18499	2.36768	1	0.721374	0.69031
GOTERM_BP_DIRECT	GO:1900150~regulation of defense response to fungus	2	1.30719	0.0759341	AT3G22231, AT5G05190	113	13	18499	25.1858	1	0.721374	0.69031
GOTERM_BP_DIRECT	GO:0009862~systemic acquired resistance, salicylic acid mediated signaling pathway	2	1.30719	0.0815327	AT3G48090, AT1G64280	113	14	18499	23.3869	1	0.740884	0.70898
GOTERM_BP_DIRECT	GO:0009737~response to abscisic acid	6	3.92157	0.0912698	AT5G58940, AT1G18570, AT3G22231, AT5G01540, AT1G05630, AT3G51920	113	394	18499	2.49301	1	0.794808	0.760582

## Sheet: 4
Category	Term	Count	%	PValue	Genes	List Total	Pop Hits	Pop Total	Fold Enrichment	Bonferroni	Benjamini	FDR
GOTERM_BP_DIRECT	GO:0006952~defense response	26	17.4497	2.0218e-14	AT3G04210, AT4G23280, AT5G44870, AT1G72930, AT4G01250, AT1G72910, AT5G46490, AT1G17600, AT3G24900, AT4G16960, AT5G66900, AT5G41740, AT5G44910, AT2G46450, AT5G25910, AT5G45510, AT1G33560, AT1G31540, AT3G18690, AT4G11900, AT4G39950, AT4G12010, AT5G11250, AT4G11280, AT3G16720, AT4G16990	105	658	18499	6.96156	3.96039e-12	3.96273e-12	3.88186e-12
GOTERM_BP_DIRECT	GO:0007165~signal transduction	16	10.7383	3.22831e-08	AT3G04210, AT5G44870, AT1G31540, AT1G72930, AT1G72910, AT5G46490, AT1G17600, AT4G12010, AT3G24900, AT4G16960, AT5G11250, AT5G41740, AT5G44910, AT2G25440, AT5G25910, AT4G16990	105	450	18499	6.26421	6.32746e-06	3.16374e-06	3.09917e-06
GOTERM_BP_DIRECT	GO:0042742~defense response to bacterium	11	7.38255	3.53141e-06	AT4G39950, AT4G02420, AT4G23250, AT1G33560, AT4G23280, AT1G51890, AT2G05940, AT5G40990, AT3G21630, AT4G04570, AT4G23230	105	276	18499	7.0217	0.000691918	0.000230719	0.00022601
GOTERM_BP_DIRECT	GO:0009626~plant-type hypersensitive response	6	4.02685	6.03614e-05	AT1G33560, AT3G52430, AT4G36280, AT5G44870, AT3G21220, AT3G50930	105	74	18499	14.2849	0.0117615	0.00295771	0.00289735
GOTERM_BP_DIRECT	GO:0006468~protein phosphorylation	15	10.0671	0.000361285	AT4G02420, AT1G61430, AT5G42440, AT4G23280, AT4G11900, AT2G33580, AT3G21630, AT4G23230, AT4G04570, AT5G11410, AT1G70250, AT1G51890, AT2G05940, AT3G09010, AT1G52290	105	870	18499	3.0376	0.0683747	0.0141624	0.0138733
GOTERM_BP_DIRECT	GO:0009627~systemic acquired resistance	4	2.68456	0.00157551	AT3G52430, AT5G40990, AT5G03350, AT5G64570	105	41	18499	17.1884	0.265851	0.0514666	0.0504163
GOTERM_BP_DIRECT	GO:0009617~response to bacterium	5	3.3557	0.00262706	AT4G39950, AT3G52430, AT1G33910, AT2G46450, AT3G50930	105	102	18499	8.63632	0.402846	0.0735576	0.0720564
GOTERM_BP_DIRECT	GO:0045087~innate immune response	4	2.68456	0.00637184	AT1G61430, AT3G55560, AT2G33580, AT3G21630	105	67	18499	10.5183	0.714318	0.146955	0.143956
GOTERM_BP_DIRECT	GO:0010200~response to chitin	5	3.3557	0.00674792	AT3G46090, AT4G01250, AT3G16720, AT3G21630, AT5G25910	105	133	18499	6.62334	0.734748	0.146955	0.143956
GOTERM_BP_DIRECT	GO:0071323~cellular response to chitin	2	1.34228	0.0223006	AT2G33580, AT3G21630	105	4	18499	88.0905	0.98797	0.414927	0.406459
GOTERM_BP_DIRECT	GO:0006979~response to oxidative stress	6	4.02685	0.0242586	AT3G46090, AT5G19880, AT1G78410, AT4G17070, AT4G11280, AT1G07400	105	291	18499	3.6326	0.991879	0.414927	0.406459
GOTERM_BP_DIRECT	GO:0009817~defense response to fungus, incompatible interaction	3	2.01342	0.0254037	AT5G40990, AT3G21630, AT4G16990	105	44	18499	12.0123	0.993549	0.414927	0.406459
GOTERM_BP_DIRECT	GO:0046916~cellular transition metal ion homeostasis	3	2.01342	0.0590631	AT5G52720, AT1G29100, AT5G52740	105	70	18499	7.55061	0.999993	0.89049	0.872317
GOTERM_BP_DIRECT	GO:0010380~regulation of chlorophyll biosynthetic process	2	1.34228	0.0759202	AT4G26150, AT1G20780	105	14	18499	25.1687	1	1	0.984615
GOTERM_BP_DIRECT	GO:1900426~positive regulation of defense response to bacterium	2	1.34228	0.0862893	AT3G52430, AT4G36280	105	16	18499	22.0226	1	1	0.984615
GOTERM_BP_DIRECT	GO:0010150~leaf senescence	3	2.01342	0.0946712	AT3G52430, AT1G20780, AT4G01250	105	92	18499	5.74503	1	1	0.984615
GOTERM_BP_DIRECT	GO:0012501~programmed cell death	2	1.34228	0.0965432	AT4G23280, AT2G38530	105	18	18499	19.5757	1	1	0.984615

## Sheet: 7
Category	Term	Count	%	PValue	Genes	List Total	Pop Hits	Pop Total	Fold Enrichment	Bonferroni	Benjamini	FDR
GOTERM_BP_DIRECT	GO:0006468~protein phosphorylation	15	12.5	9.63848e-05	AT4G27300, AT4G23140, AT3G47090, AT4G04695, AT5G20050, AT5G20480, AT1G67000, AT1G66880, AT4G23220, AT2G40270, AT5G02290, AT1G16150, AT5G39030, AT2G29220, AT5G01850	93	870	18499	3.42955	0.0158733	0.0159999	0.0157107
GOTERM_BP_DIRECT	GO:0007165~signal transduction	9	7.5	0.00180168	AT5G45000, AT3G05660, AT1G01560, AT3G05650, AT4G13810, AT1G10210, AT4G04220, AT5G46260, AT5G27060	93	450	18499	3.97828	0.258699	0.141151	0.1386
GOTERM_BP_DIRECT	GO:0042742~defense response to bacterium	7	5.83333	0.00255093	AT4G23140, AT4G02520, AT3G20600, AT4G26090, AT5G49520, AT5G46350, AT4G23220	93	276	18499	5.04492	0.345573	0.141151	0.1386
GOTERM_BP_DIRECT	GO:0071230~cellular response to amino acid stimulus	3	2.5	0.00395945	AT3G04110, AT3G07520, AT2G29100	93	19	18499	31.4075	0.482411	0.164317	0.161348
GOTERM_BP_DIRECT	GO:0006952~defense response	10	8.33333	0.00542577	AT5G45000, AT4G27300, AT3G20600, AT3G05660, AT3G05650, AT4G26090, AT4G13810, AT4G04220, AT5G46260, AT5G27060	93	658	18499	3.02301	0.594701	0.180135	0.17688
GOTERM_BP_DIRECT	GO:0006874~cellular calcium ion homeostasis	3	2.5	0.0103586	AT3G04110, AT3G07520, AT2G29100	93	31	18499	19.2497	0.822449	0.261182	0.256462
GOTERM_BP_DIRECT	GO:0006816~calcium ion transport	3	2.5	0.0110137	AT3G04110, AT3G07520, AT2G29100	93	32	18499	18.6482	0.840931	0.261182	0.256462
GOTERM_BP_DIRECT	GO:0030003~cellular cation homeostasis	2	1.66667	0.0148464	AT3G04110, AT3G07520	93	3	18499	132.609	0.916507	0.278034	0.27301
GOTERM_BP_DIRECT	GO:0006979~response to oxidative stress	6	5	0.0150742	AT5G20230, AT1G60470, AT1G13340, AT4G37900, AT5G64110, AT1G20620	93	291	18499	4.10132	0.91965	0.278034	0.27301
GOTERM_BP_DIRECT	GO:0016045~detection of bacterium	2	1.66667	0.0197466	AT5G20480, AT4G26090	93	4	18499	99.457	0.963511	0.327794	0.32187
GOTERM_BP_DIRECT	GO:0009751~response to salicylic acid	4	3.33333	0.0421917	AT4G04695, AT2G47190, AT3G51430, AT5G49570	93	155	18499	5.13326	0.99922	0.63671	0.625204
GOTERM_BP_DIRECT	GO:0019722~calcium-mediated signaling	3	2.5	0.0487259	AT3G04110, AT3G07520, AT2G29100	93	71	18499	8.40482	0.99975	0.669888	0.657781
GOTERM_BP_DIRECT	GO:0009626~plant-type hypersensitive response	3	2.5	0.0524611	AT3G20600, AT5G20480, AT4G26090	93	74	18499	8.06408	0.99987	0.669888	0.657781
GOTERM_BP_DIRECT	GO:0055114~oxidation-reduction process	12	10	0.0654968	AT5G20230, AT4G02520, AT2G45510, AT1G26380, AT4G31970, AT1G26390, AT5G64110, AT4G12290, AT1G20620, AT1G30720, AT1G30730, AT1G52810	93	1330	18499	1.79471	0.999987	0.745256	0.731788
GOTERM_BP_DIRECT	GO:0009416~response to light stimulus	4	3.33333	0.0673424	AT3G04110, AT3G07520, AT1G20620, AT2G29100	93	188	18499	4.23221	0.999991	0.745256	0.731788
GOTERM_BP_DIRECT	GO:0046686~response to cadmium ion	5	4.16667	0.0910035	AT4G02520, AT2G47190, AT1G16150, AT1G77510, AT1G20620	93	342	18499	2.9081	1	0.927152	0.910397
GOTERM_BP_DIRECT	GO:0010053~root epidermal cell differentiation	2	1.66667	0.0949493	AT4G26270, AT5G61070	93	20	18499	19.8914	1	0.927152	0.910397

## Sheet: 10
Category	Term	Count	%	PValue	Genes	List Total	Pop Hits	Pop Total	Fold Enrichment	Bonferroni	Benjamini	FDR
GOTERM_BP_DIRECT	GO:0005983~starch catabolic process	6	6.38298	4.30838e-09	AT4G09020, AT1G69830, AT5G64860, AT5G17520, AT5G26570, AT1G10760	72	17	18499	90.6814	7.49659e-07	7.49659e-07	7.36734e-07
GOTERM_BP_DIRECT	GO:0009409~response to cold	7	7.44681	0.00100641	AT5G01600, AT3G25770, AT5G52310, AT5G12250, AT4G34710, AT4G25480, AT4G04330	72	299	18499	6.0151	0.160714	0.0558029	0.0548408
GOTERM_BP_DIRECT	GO:0006880~intracellular sequestering of iron ion	3	3.19149	0.0011023	AT5G01600, AT1G21140, AT3G25190	72	13	18499	59.2917	0.174615	0.0558029	0.0548408
GOTERM_BP_DIRECT	GO:0005982~starch metabolic process	3	3.19149	0.00128283	AT2G36390, AT3G55760, AT5G26570	72	14	18499	55.0565	0.200169	0.0558029	0.0548408
GOTERM_BP_DIRECT	GO:0010039~response to iron ion	3	3.19149	0.00213554	AT5G01600, AT1G21140, AT3G25190	72	18	18499	42.8218	0.310633	0.0743168	0.0730355
GOTERM_BP_DIRECT	GO:0071732~cellular response to nitric oxide	3	3.19149	0.00263886	AT4G19690, AT1G21140, AT3G25190	72	20	18499	38.5396	0.368571	0.0765271	0.0752076
GOTERM_BP_DIRECT	GO:0071369~cellular response to ethylene stimulus	3	3.19149	0.00444728	AT4G19690, AT1G21140, AT3G25190	72	26	18499	29.6458	0.539551	0.110547	0.108641
GOTERM_BP_DIRECT	GO:0071281~cellular response to iron ion	3	3.19149	0.0103108	AT4G19690, AT1G21140, AT3G25190	72	40	18499	19.2698	0.835262	0.205367	0.201826
GOTERM_BP_DIRECT	GO:0009651~response to salt stress	7	7.44681	0.0106224	AT3G03780, AT5G52310, AT5G12250, AT4G34710, AT4G04330, AT5G22500, AT1G13930	72	484	18499	3.71594	0.844045	0.205367	0.201826
GOTERM_BP_DIRECT	GO:0071421~manganese ion transmembrane transport	2	2.12766	0.0340241	AT1G21140, AT3G25190	72	9	18499	57.0957	0.997578	0.592019	0.581812
GOTERM_BP_DIRECT	GO:0009611~response to wounding	4	4.25532	0.0411237	AT5G52310, AT4G34710, AT2G26690, AT5G22500	72	199	18499	5.16443	0.999329	0.606229	0.595777
GOTERM_BP_DIRECT	GO:0006826~iron ion transport	2	2.12766	0.0451098	AT5G01600, AT4G19690	72	12	18499	42.8218	0.999675	0.606229	0.595777
GOTERM_BP_DIRECT	GO:0009664~plant-type cell wall organization	3	3.19149	0.0477825	AT3G53350, AT1G20190, AT2G37640	72	91	18499	8.47024	0.9998	0.606229	0.595777
GOTERM_BP_DIRECT	GO:0030026~cellular manganese ion homeostasis	2	2.12766	0.0487771	AT1G21140, AT3G25190	72	13	18499	39.5278	0.999834	0.606229	0.595777
GOTERM_BP_DIRECT	GO:0006879~cellular iron ion homeostasis	2	2.12766	0.0633079	AT5G01600, AT4G19690	72	17	18499	30.2271	0.999989	0.734372	0.72171
GOTERM_BP_DIRECT	GO:0009826~unidimensional cell growth	3	3.19149	0.0710882	AT1G20190, AT3G49110, AT2G37640	72	114	18499	6.76133	0.999997	0.773084	0.759755
GOTERM_BP_DIRECT	GO:0009831~plant-type cell wall modification involved in multidimensional cell growth	2	2.12766	0.0952068	AT1G20190, AT2G37640	72	26	18499	19.7639	1	0.97447	0.957669

## Sheet: 11
Category	Term	Count	%	PValue	Genes	List Total	Pop Hits	Pop Total	Fold Enrichment	Bonferroni	Benjamini	FDR
GOTERM_BP_DIRECT	GO:0042742~defense response to bacterium	40	10.6667	1.64494e-25	AT4G31800, AT4G04500, AT5G26920, AT4G23260, AT3G59700, AT3G49120, AT1G73805, AT1G08450, AT4G23180, AT4G31500, AT4G23300, AT4G23320, AT5G46050, AT1G02920, AT5G13320, AT1G19250, AT4G12720, AT4G33300, AT3G56400, AT4G23130, AT3G54640, AT4G04510, AT4G23150, AT5G22570, AT5G24530, AT1G59870, AT3G57330, AT4G04490, AT4G23310, AT4G23210, AT5G64810, AT1G02930, AT5G06320, AT3G45860, AT2G19190, AT2G47130, AT1…	300	276	18499	8.93671	6.33303e-23	6.33303e-23	5.93825e-23
GOTERM_BP_DIRECT	GO:0006468~protein phosphorylation	61	16.2667	4.41483e-22	AT4G21380, AT2G31880, AT1G35710, AT1G16110, AT1G34420, AT1G25390, AT4G23320, AT4G11890, AT3G13065, AT1G51790, AT1G79680, AT1G65800, AT4G23130, AT2G37710, AT4G04510, AT1G78290, AT2G13800, AT5G61560, AT4G23210, AT1G51820, AT1G21270, AT1G51620, AT2G23200, AT1G48210, AT2G19190, AT1G69730, AT3G14840, AT5G01550, AT4G04500, AT4G23260, AT4G23180, AT1G67520, AT2G13790, AT4G23300, AT1G51850, AT4G08470, AT1…	300	870	18499	4.32352	1.69971e-19	8.49855e-20	7.96877e-20
GOTERM_BP_DIRECT	GO:0006952~defense response	50	13.3333	1.90503e-19	AT4G21380, AT4G24970, AT2G31880, AT3G25010, AT2G33060, AT2G39200, AT3G44400, AT4G11890, AT2G15080, AT3G11080, AT4G36150, AT5G13320, AT2G43620, AT4G11170, AT1G79680, AT1G65800, AT3G45290, AT4G23570, AT4G23130, AT3G48080, AT1G31580, AT1G70520, AT1G57630, AT1G58602, AT4G25110, AT2G17120, AT3G07040, AT5G10380, AT3G11010, AT5G58120, AT3G49120, AT1G59620, AT1G67520, AT3G25510, AT4G35480, AT4G33300, AT3…	300	658	18499	4.68566	7.33435e-17	2.44478e-17	2.29238e-17
GOTERM_BP_DIRECT	GO:0009617~response to bacterium	18	4.8	6.208e-13	AT3G50480, AT5G26920, AT1G73805, AT5G24530, AT1G33950, AT3G57240, AT4G10500, AT1G33960, AT4G14400, AT5G06320, AT3G45640, AT5G02490, AT2G26440, AT5G05730, AT5G10380, AT1G79680, AT4G19660, AT2G46440	300	102	18499	10.8818	2.39022e-10	5.9752e-11	5.60272e-11
GOTERM_BP_DIRECT	GO:0009751~response to salicylic acid	21	5.6	8.0708e-13	AT3G56400, AT4G31800, AT4G23130, AT3G50480, AT2G37710, AT5G24530, AT4G32940, AT4G10500, AT2G14560, AT5G54610, AT5G46050, AT1G21270, AT1G74650, AT4G14400, AT1G76930, AT5G06320, AT3G45860, AT1G21250, AT2G40750, AT1G79680, AT2G25000	300	155	18499	8.35439	3.10746e-10	6.21452e-11	5.82712e-11
GOTERM_BP_DIRECT	GO:0009626~plant-type hypersensitive response	14	3.73333	1.71576e-10	AT3G50480, AT5G26920, AT3G50470, AT1G73805, AT1G08450, AT4G23210, AT3G45640, AT1G19250, AT5G13320, AT4G12720, AT3G07040, AT2G47130, AT2G26560, AT4G12470	300	74	18499	11.666	6.60569e-08	1.10095e-08	1.03232e-08
GOTERM_BP_DIRECT	GO:0010200~response to chitin	14	3.73333	2.49853e-07	AT3G56400, AT4G31800, AT5G27420, AT2G13790, AT4G26120, AT4G33050, AT1G74650, AT2G17040, AT4G35480, AT2G46400, AT2G23320, AT3G45640, AT5G10380, AT1G34180	300	133	18499	6.49088	9.6189e-05	1.37419e-05	1.28853e-05
GOTERM_BP_DIRECT	GO:0007166~cell surface receptor signaling pathway	9	2.4	1.07602e-06	AT1G21270, AT1G21240, AT1G21250, AT1G16260, AT1G69730, AT5G38210, AT1G16110, AT1G25390, AT1G79680	300	49	18499	11.3259	0.00041418	5.17833e-05	4.85552e-05
GOTERM_BP_DIRECT	GO:0050832~defense response to fungus	24	6.4	2.12039e-06	AT3G56400, AT4G31800, AT3G49120, AT3G01290, AT2G39210, AT2G14560, AT1G10920, AT5G64120, AT1G51800, AT1G19610, AT5G26170, AT1G49050, AT4G11890, AT5G64810, AT1G19250, AT1G21250, AT2G31865, AT4G01700, AT4G12480, AT4G12490, AT3G11820, AT2G25000, AT4G19660, AT4G12470	300	464	18499	3.18948	0.000816016	8.96391e-05	8.40512e-05
GOTERM_BP_DIRECT	GO:0009620~response to fungus	10	2.66667	2.32829e-06	AT3G50480, AT5G26920, AT3G50470, AT5G24530, AT3G16030, AT4G10500, AT1G79680, AT3G11820, AT4G19660, AT2G46440	300	72	18499	8.56435	0.000895991	8.96391e-05	8.40512e-05
GOTERM_BP_DIRECT	GO:0051707~response to other organism	9	2.4	2.67097e-06	AT3G50480, AT3G16770, AT3G50470, AT5G55450, AT1G19250, AT3G51660, AT1G75040, AT3G13100, AT2G04450	300	55	18499	10.0904	0.0010278	9.34841e-05	8.76565e-05
GOTERM_BP_DIRECT	GO:0071456~cellular response to hypoxia	7	1.86667	2.97331e-06	AT5G26920, AT1G19250, AT5G13320, AT1G57630, AT3G55790, AT5G25250, AT2G26560	300	26	18499	16.6017	0.00114407	9.53938e-05	8.94472e-05
GOTERM_BP_DIRECT	GO:0009627~systemic acquired resistance	8	2.13333	3.77083e-06	AT2G43570, AT5G45110, AT1G19250, AT1G59870, AT1G75040, AT3G57260, AT4G19660, AT4G12470	300	41	18499	12.0319	0.00145072	0.000111675	0.000104713
GOTERM_BP_DIRECT	GO:0007165~signal transduction	23	6.13333	4.44738e-06	AT1G10340, AT1G64610, AT3G23120, AT3G25010, AT3G25510, AT2G33080, AT1G57630, AT2G33060, AT1G69550, AT2G32680, AT1G33610, AT3G44400, AT2G15080, AT5G36930, AT3G11080, AT3G45640, AT4G36150, AT1G51270, AT5G41750, AT3G11010, AT4G11170, AT1G71390, AT5G58120	300	450	18499	3.15168	0.00171078	0.000122303	0.000114679
GOTERM_BP_DIRECT	GO:0009816~defense response to bacterium, incompatible interaction	8	2.13333	6.16632e-06	AT5G45110, AT5G26920, AT4G14400, AT5G06320, AT4G22305, AT5G13320, AT5G27420, AT4G19660	300	44	18499	11.2115	0.00237123	0.000158269	0.000148403
GOTERM_BP_DIRECT	GO:0031347~regulation of defense response	7	1.86667	0.000629206	AT4G31800, AT3G56400, AT4G14400, AT3G01080, AT2G02220, AT2G40750, AT2G25000	300	65	18499	6.64067	0.215195	0.0151403	0.0141965
GOTERM_BP_DIRECT	GO:0008219~cell death	6	1.6	0.00069139	AT3G16770, AT4G14400, AT2G13790, AT2G26560, AT2G39200, AT3G45290	300	44	18499	8.40864	0.233773	0.0153033	0.0143493
GOTERM_BP_DIRECT	GO:0045087~innate immune response	7	1.86667	0.000740017	AT4G29810, AT4G23570, AT1G11330, AT3G16030, AT2G02220, AT5G54610, AT1G61380	300	67	18499	6.44244	0.247995	0.0153033	0.0143493
GOTERM_BP_DIRECT	GO:0000162~tryptophan biosynthetic process	5	1.33333	0.000755226	AT3G54640, AT5G17990, AT4G31500, AT2G04400, AT5G05730	300	26	18499	11.8583	0.252389	0.0153033	0.0143493
GOTERM_BP_DIRECT	GO:0010112~regulation of systemic acquired resistance	4	1.06667	0.000825356	AT5G26920, AT1G73805, AT5G13320, AT1G02450	300	12	18499	20.5544	0.272319	0.0158881	0.0148977
GOTERM_BP_DIRECT	GO:0002229~defense response to oomycetes	5	1.33333	0.00211689	AT5G26920, AT3G59700, AT1G73805, AT5G24530, AT4G10500	300	34	18499	9.06814	0.557744	0.0388097	0.0363904
GOTERM_BP_DIRECT	GO:0002237~response to molecule of bacterial origin	4	1.06667	0.00334333	AT4G31800, AT5G26920, AT4G23210, AT2G25000	300	19	18499	12.9818	0.724547	0.0585082	0.0548609
GOTERM_BP_DIRECT	GO:0048544~recognition of pollen	5	1.33333	0.00352473	AT4G21380, AT1G11330, AT1G65790, AT1G61380, AT1G65800	300	39	18499	7.90556	0.74319	0.0590009	0.0553229
GOTERM_BP_DIRECT	GO:0010150~leaf senescence	7	1.86667	0.00378229	AT2G43570, AT5G37600, AT5G39610, AT4G32940, AT4G10500, AT2G13790, AT2G39200	300	92	18499	4.69178	0.767518	0.0595565	0.0558439
GOTERM_BP_DIRECT	GO:0009615~response to virus	5	1.33333	0.00386731	AT2G43570, AT4G14400, AT5G02490, AT1G21250, AT1G75040	300	40	18499	7.70792	0.775032	0.0595565	0.0558439
GOTERM_BP_DIRECT	GO:0009817~defense response to fungus, incompatible interaction	5	1.33333	0.00546241	AT5G45110, AT1G02920, AT1G59870, AT4G19660, AT2G39200	300	44	18499	7.0072	0.878616	0.0808857	0.0758435
GOTERM_BP_DIRECT	GO:0046777~protein autophosphorylation	8	2.13333	0.00641492	AT3G59700, AT4G28490, AT1G70520, AT1G65790, AT1G16670, AT5G38210, AT1G61380, AT1G65800	300	135	18499	3.65412	0.916064	0.091472	0.0857698
GOTERM_BP_DIRECT	GO:0006979~response to oxidative stress	12	3.2	0.00795752	AT2G44240, AT3G49120, AT1G02930, AT3G45640, AT5G39610, AT4G12720, AT5G05340, AT1G21520, AT1G69720, AT5G64120, AT1G08830, AT4G08770	300	291	18499	2.54282	0.953852	0.109416	0.102595
GOTERM_BP_DIRECT	GO:0016998~cell wall macromolecule catabolic process	4	1.06667	0.00825414	AT2G43570, AT2G43620, AT4G01700, AT2G17120	300	26	18499	9.48667	0.958871	0.109581	0.10275
GOTERM_BP_DIRECT	GO:0009737~response to abscisic acid	14	3.73333	0.0121902	AT1G43910, AT4G23260, AT1G59870, AT5G27420, AT3G21780, AT5G26340, AT4G04490, AT5G46050, AT4G11890, AT1G76930, AT5G39610, AT4G13510, AT4G12480, AT3G11820	300	394	18499	2.19108	0.991103	0.156441	0.146689
GOTERM_BP_DIRECT	GO:0010193~response to ozone	4	1.06667	0.0159451	AT4G12720, AT1G70520, AT4G11170, AT1G08830	300	33	18499	7.47434	0.997947	0.198028	0.185684
GOTERM_BP_DIRECT	GO:0010224~response to UV-B	5	1.33333	0.0169753	AT4G36220, AT5G26920, AT1G73805, AT3G45640, AT1G75040	300	61	18499	5.05437	0.998628	0.204234	0.191502
GOTERM_BP_DIRECT	GO:0007169~transmembrane receptor protein tyrosine kinase signaling pathway	7	1.86667	0.0191089	AT2G31880, AT3G13065, AT4G28490, AT1G35710, AT2G02220, AT1G07650, AT3G47570	300	130	18499	3.32033	0.999406	0.222937	0.20904
GOTERM_BP_DIRECT	GO:0043069~negative regulation of programmed cell death	3	0.8	0.0237973	AT3G57330, AT3G11820, AT4G25110	300	15	18499	12.3327	0.999906	0.26177	0.245452
GOTERM_BP_DIRECT	GO:0006040~amino sugar metabolic process	3	0.8	0.0237973	AT2G43570, AT2G43620, AT4G01700	300	15	18499	12.3327	0.999906	0.26177	0.245452
GOTERM_BP_DIRECT	GO:0052544~defense response by callose deposition in cell wall	3	0.8	0.0269108	AT3G54640, AT4G31500, AT1G59870	300	16	18499	11.5619	0.999973	0.287796	0.269856
GOTERM_BP_DIRECT	GO:0098542~defense response to other organism	4	1.06667	0.0301855	AT3G26210, AT3G26220, AT3G26170, AT5G25180	300	42	18499	5.8727	0.999992	0.309891	0.290573
GOTERM_BP_DIRECT	GO:0044550~secondary metabolite biosynthetic process	7	1.86667	0.0305866	AT3G26320, AT3G26210, AT3G03470, AT3G26220, AT2G29720, AT3G26170, AT5G25180	300	145	18499	2.97685	0.999994	0.309891	0.290573
GOTERM_BP_DIRECT	GO:0009682~induced systemic resistance	3	0.8	0.0335947	AT4G31500, AT4G12480, AT4G12470	300	18	18499	10.2772	0.999998	0.323349	0.303192
GOTERM_BP_DIRECT	GO:0012501~programmed cell death	3	0.8	0.0335947	AT4G23130, AT3G45860, AT5G10380	300	18	18499	10.2772	0.999998	0.323349	0.303192
GOTERM_BP_DIRECT	GO:0006869~lipid transport	7	1.86667	0.0352363	AT4G22470, AT5G55460, AT5G55450, AT4G12500, AT4G12480, AT4G12490, AT4G12470	300	150	18499	2.87762	0.999999	0.330878	0.310251
GOTERM_BP_DIRECT	GO:0009753~response to jasmonic acid	7	1.86667	0.0413882	AT3G50480, AT3G56400, AT3G16770, AT1G76930, AT4G32940, AT3G15510, AT5G46050	300	156	18499	2.76694	1	0.379391	0.355741
GOTERM_BP_DIRECT	GO:0080185~effector dependent induction by symbiont of host immune response	2	0.533333	0.0477121	AT5G45110, AT4G19660	300	3	18499	41.1089	1	0.42719	0.40056
GOTERM_BP_DIRECT	GO:0006032~chitin catabolic process	3	0.8	0.0612098	AT2G43570, AT2G43620, AT4G01700	300	25	18499	7.3996	1	0.528174	0.495249
GOTERM_BP_DIRECT	GO:0046244~salicylic acid catabolic process	2	0.533333	0.0631065	AT5G24530, AT4G10500	300	4	18499	30.8317	1	0.528174	0.495249
GOTERM_BP_DIRECT	GO:0031349~positive regulation of defense response	2	0.533333	0.0631065	AT4G11890, AT2G31880	300	4	18499	30.8317	1	0.528174	0.495249
GOTERM_BP_DIRECT	GO:0009863~salicylic acid mediated signaling pathway	3	0.8	0.0656227	AT5G22570, AT5G13320, AT3G11820	300	26	18499	7.115	1	0.537548	0.504038
GOTERM_BP_DIRECT	GO:0015695~organic cation transport	2	0.533333	0.0782528	AT4G13510, AT2G38290	300	5	18499	24.6653	1	0.611845	0.573704
GOTERM_BP_DIRECT	GO:0015696~ammonium transport	2	0.533333	0.0782528	AT4G13510, AT2G38290	300	5	18499	24.6653	1	0.611845	0.573704
GOTERM_BP_DIRECT	GO:0042391~regulation of membrane potential	3	0.8	0.0794603	AT4G01010, AT2G46440, AT2G46430	300	29	18499	6.37897	1	0.611845	0.573704
GOTERM_BP_DIRECT	GO:0080142~regulation of salicylic acid biosynthetic process	2	0.533333	0.0931551	AT5G26920, AT1G73805	300	6	18499	20.5544	1	0.660375	0.619209
GOTERM_BP_DIRECT	GO:0019740~nitrogen utilization	2	0.533333	0.0931551	AT4G13510, AT2G38290	300	6	18499	20.5544	1	0.660375	0.619209
GOTERM_BP_DIRECT	GO:0072488~ammonium transmembrane transport	2	0.533333	0.0931551	AT4G13510, AT2G38290	300	6	18499	20.5544	1	0.660375	0.619209
GOTERM_BP_DIRECT	GO:0002239~response to oomycetes	2	0.533333	0.0931551	AT5G24530, AT4G10500	300	6	18499	20.5544	1	0.660375	0.619209
GOTERM_BP_DIRECT	GO:0006857~oligopeptide transport	4	1.06667	0.0943393	AT4G27730, AT4G24120, AT5G55930, AT5G46050	300	67	18499	3.68139	1	0.660375	0.619209

## Sheet: 14
Category	Term	Count	%	PValue	Genes	List Total	Pop Hits	Pop Total	Fold Enrichment	Bonferroni	Benjamini	FDR
GOTERM_BP_DIRECT	GO:0055114~oxidation-reduction process	36	19.3548	1.98476e-10	AT2G39800, AT4G04840, AT3G52970, AT5G22140, AT3G28740, AT4G25600, AT5G16980, AT1G05260, AT3G49620, AT4G35090, AT2G33380, AT5G63590, AT2G18980, AT2G42250, AT2G23630, AT4G30170, AT3G44540, AT4G37160, AT1G76690, AT1G80820, AT3G12900, AT1G64940, AT5G17820, AT5G24150, AT5G42180, AT1G30510, AT5G58860, AT1G22440, AT3G14440, AT1G52790, AT3G44550, AT1G77330, AT2G25160, AT1G78380, AT3G25290, AT5G06900	148	1330	18499	3.38328	4.82296e-08	4.82296e-08	4.64433e-08
GOTERM_BP_DIRECT	GO:0009699~phenylpropanoid biosynthetic process	6	3.22581	7.92793e-06	AT3G55230, AT3G24020, AT2G39430, AT5G42500, AT4G13580, AT1G80820	148	35	18499	21.4274	0.00192464	0.000963243	0.000927568
GOTERM_BP_DIRECT	GO:0006869~lipid transport	8	4.30108	0.000197365	AT5G46890, AT1G62510, AT5G59310, AT4G12510, AT4G12520, AT3G22570, AT5G46900, AT3G22620	148	150	18499	6.66631	0.0468323	0.0159866	0.0153945
GOTERM_BP_DIRECT	GO:0010345~suberin biosynthetic process	4	2.15054	0.000433912	AT5G58860, AT3G44540, AT3G44550, AT1G04220	148	19	18499	26.3144	0.100093	0.0238412	0.0229582
GOTERM_BP_DIRECT	GO:0006979~response to oxidative stress	10	5.37634	0.000540383	AT4G04840, AT2G39800, AT4G30170, AT5G16980, AT1G05260, AT4G35090, AT5G17820, AT1G78380, AT2G18980, AT5G42180	148	291	18499	4.2953	0.123088	0.0238412	0.0229582
GOTERM_BP_DIRECT	GO:0009269~response to desiccation	4	2.15054	0.000588671	AT2G39800, AT5G25610, AT1G05260, AT2G33380	148	21	18499	23.8082	0.133323	0.0238412	0.0229582
GOTERM_BP_DIRECT	GO:0042744~hydrogen peroxide catabolic process	6	3.22581	0.000718796	AT4G30170, AT1G05260, AT4G35090, AT5G17820, AT2G18980, AT5G42180	148	89	18499	8.42651	0.160316	0.0241537	0.0232591
GOTERM_BP_DIRECT	GO:0009664~plant-type cell wall organization	6	3.22581	0.000795184	AT3G28550, AT1G12560, AT1G05260, AT5G17820, AT3G54580, AT5G42180	148	91	18499	8.24131	0.175771	0.0241537	0.0232591
GOTERM_BP_DIRECT	GO:0042538~hyperosmotic salinity response	5	2.68817	0.00109035	AT2G39800, AT3G05880, AT3G14440, AT1G05260, AT4G23600	148	57	18499	10.9643	0.23287	0.0294393	0.028349
GOTERM_BP_DIRECT	GO:0009611~response to wounding	7	3.76344	0.0051894	AT3G44540, AT5G18860, AT3G44550, AT4G23600, AT1G76690, AT1G04220, AT4G24350	148	199	18499	4.39675	0.717565	0.122817	0.118269
GOTERM_BP_DIRECT	GO:0009407~toxin catabolic process	4	2.15054	0.00581291	AT2G29490, AT1G17180, AT1G78340, AT1G78380	148	46	18499	10.869	0.757477	0.122817	0.118269
GOTERM_BP_DIRECT	GO:0044550~secondary metabolite biosynthetic process	6	3.22581	0.00606506	AT2G42250, AT1G64940, AT3G52970, AT3G28740, AT2G25160, AT5G06900	148	145	18499	5.17213	0.771974	0.122817	0.118269
GOTERM_BP_DIRECT	GO:0009733~response to auxin	8	4.30108	0.00856804	AT4G31910, AT5G18030, AT5G18020, AT1G15580, AT5G57090, AT1G04250, AT4G14560, AT4G33880	148	290	18499	3.44809	0.876437	0.160156	0.154225
GOTERM_BP_DIRECT	GO:0006749~glutathione metabolic process	4	2.15054	0.0132099	AT2G29490, AT1G17180, AT1G78340, AT1G78380	148	62	18499	8.06408	0.960498	0.219778	0.211638
GOTERM_BP_DIRECT	GO:0009737~response to abscisic acid	9	4.83871	0.0135665	AT4G31910, AT2G39800, AT3G05880, AT5G25610, AT5G59310, AT4G23600, AT2G33380, AT2G47770, AT3G11410	148	394	18499	2.85518	0.963819	0.219778	0.211638
GOTERM_BP_DIRECT	GO:0009651~response to salt stress	10	5.37634	0.015358	AT2G39800, AT5G50950, AT5G25610, AT5G59310, AT3G44540, AT3G44550, AT2G33380, AT2G47770, AT1G18710, AT4G23670	148	484	18499	2.58251	0.976738	0.23325	0.224611
GOTERM_BP_DIRECT	GO:0009734~auxin-activated signaling pathway	6	3.22581	0.0179656	AT5G18030, AT5G18020, AT1G15580, AT5G57090, AT1G04250, AT4G14560	148	190	18499	3.94716	0.987788	0.24288	0.233884
GOTERM_BP_DIRECT	GO:0071369~cellular response to ethylene stimulus	3	1.6129	0.0179911	AT3G62680, AT3G12900, AT5G56080	148	26	18499	14.4223	0.987865	0.24288	0.233884
GOTERM_BP_DIRECT	GO:0055085~transmembrane transport	6	3.22581	0.0272551	AT5G59520, AT3G28345, AT5G57090, AT5G24380, AT2G16980, AT3G14810	148	212	18499	3.53754	0.998787	0.348578	0.335668
GOTERM_BP_DIRECT	GO:0048767~root hair elongation	3	1.6129	0.0458097	AT5G56540, AT1G12560, AT4G15290	148	43	18499	8.72046	0.999989	0.556588	0.535973
GOTERM_BP_DIRECT	GO:0035336~long-chain fatty-acyl-CoA metabolic process	2	1.07527	0.0543246	AT3G44540, AT3G44550	148	7	18499	35.7124	0.999999	0.628613	0.605331
GOTERM_BP_DIRECT	GO:0010043~response to zinc ion	3	1.6129	0.0664386	AT1G79520, AT5G24380, AT5G56080	148	53	18499	7.07509	1	0.733845	0.706666
GOTERM_BP_DIRECT	GO:0009636~response to toxic substance	3	1.6129	0.0847328	AT2G29490, AT1G17180, AT1G78340	148	61	18499	6.14721	1	0.861519	0.829611
GOTERM_BP_DIRECT	GO:0007169~transmembrane receptor protein tyrosine kinase signaling pathway	4	2.15054	0.0850883	AT5G24100, AT3G24240, AT1G51830, AT4G20140	148	130	18499	3.84595	1	0.861519	0.829611
GOTERM_BP_DIRECT	GO:0009409~response to cold	6	3.22581	0.0904376	AT3G05880, AT1G05260, AT4G35090, AT2G33380, AT1G80820, AT3G11410	148	299	18499	2.50823	1	0.879054	0.846496

## Sheet: 15
Category	Term	Count	%	PValue	Genes	List Total	Pop Hits	Pop Total	Fold Enrichment	Bonferroni	Benjamini	FDR
GOTERM_BP_DIRECT	GO:0055114~oxidation-reduction process	31	22.4638	5.72917e-10	AT3G51240, AT1G06090, AT4G31940, AT1G62570, AT4G17280, AT3G49960, AT5G60020, AT1G32100, AT2G35380, AT1G16410, AT2G37760, AT1G52820, AT5G23190, AT4G37980, AT2G38080, AT4G12320, AT5G54770, AT5G03260, AT2G40370, AT2G29310, AT1G75280, AT5G15180, AT5G66390, AT1G06080, AT2G15620, AT2G37770, AT1G01580, AT2G29300, AT5G51890, AT1G76680, AT4G15760	118	1330	18499	3.65407	1.13438e-07	1.13438e-07	1.08281e-07
GOTERM_BP_DIRECT	GO:0009809~lignin biosynthetic process	6	4.34783	7.0448e-05	AT4G37980, AT2G38080, AT5G66390, AT5G03260, AT5G60020, AT3G16920	118	68	18499	13.8328	0.0138524	0.00697435	0.00665734
GOTERM_BP_DIRECT	GO:0009834~plant-type secondary cell wall biogenesis	5	3.62319	0.000169703	AT2G38080, AT2G37090, AT5G44030, AT5G17420, AT1G43790	118	44	18499	17.8149	0.0330458	0.00929257	0.00887018
GOTERM_BP_DIRECT	GO:0046274~lignin catabolic process	4	2.89855	0.000187729	AT2G38080, AT5G03260, AT5G60020, AT2G40370	118	18	18499	34.838	0.0364913	0.00929257	0.00887018
GOTERM_BP_DIRECT	GO:0009636~response to toxic substance	5	3.62319	0.000600635	AT1G17170, AT2G37760, AT2G29420, AT1G78370, AT2G37770	118	61	18499	12.8501	0.112158	0.0208202	0.0198738
GOTERM_BP_DIRECT	GO:0009409~response to cold	9	6.52174	0.000630916	AT1G01120, AT5G54770, AT5G10230, AT1G20440, AT3G50970, AT1G20450, AT1G24620, AT2G37760, AT2G37770	118	299	18499	4.71887	0.117468	0.0208202	0.0198738
GOTERM_BP_DIRECT	GO:0006950~response to stress	5	3.62319	0.000957141	AT5G54770, AT3G62550, AT1G20440, AT3G50970, AT1G20450	118	69	18499	11.3602	0.172714	0.0270734	0.0258428
GOTERM_BP_DIRECT	GO:0009414~response to water deprivation	8	5.7971	0.0019925	AT5G07690, AT5G13750, AT5G10230, AT1G20440, AT3G50970, AT1G20450, AT2G37760, AT2G37770	118	279	18499	4.49523	0.326258	0.0493143	0.0470727
GOTERM_BP_DIRECT	GO:0042744~hydrogen peroxide catabolic process	5	3.62319	0.00245397	AT5G15180, AT5G66390, AT3G49960, AT5G51890, AT2G35380	118	89	18499	8.80737	0.385215	0.0497257	0.0474654
GOTERM_BP_DIRECT	GO:0009415~response to water	3	2.17391	0.0025114	AT1G20440, AT3G50970, AT1G20450	118	12	18499	39.1928	0.392184	0.0497257	0.0474654
GOTERM_BP_DIRECT	GO:0009631~cold acclimation	4	2.89855	0.00411704	AT2G15970, AT1G20440, AT3G50970, AT1G20450	118	51	18499	12.2958	0.558181	0.0741066	0.0707382
GOTERM_BP_DIRECT	GO:0010345~suberin biosynthetic process	3	2.17391	0.00632151	AT5G41040, AT5G13580, AT5G23190	118	19	18499	24.7533	0.715104	0.104305	0.0995638
GOTERM_BP_DIRECT	GO:0006979~response to oxidative stress	7	5.07246	0.0105131	AT5G15180, AT1G73120, AT5G66390, AT3G49960, AT5G51890, AT2G35380, AT1G75280	118	291	18499	3.77113	0.876637	0.160123	0.152845
GOTERM_BP_DIRECT	GO:0042631~cellular response to water deprivation	3	2.17391	0.0125558	AT1G79410, AT2G15970, AT3G28270	118	27	18499	17.419	0.918062	0.177575	0.169504
GOTERM_BP_DIRECT	GO:0019761~glucosinolate biosynthetic process	3	2.17391	0.0217207	AT1G62570, AT2G43100, AT1G16410	118	36	18499	13.0643	0.987069	0.286713	0.273681
GOTERM_BP_DIRECT	GO:0052386~cell wall thickening	2	1.44928	0.0250617	AT5G44030, AT5G17420	118	4	18499	78.3856	0.993431	0.310138	0.296041
GOTERM_BP_DIRECT	GO:0009617~response to bacterium	4	2.89855	0.0269311	AT4G37980, AT5G07690, AT1G01580, AT4G15760	118	102	18499	6.14789	0.995508	0.313669	0.299411
GOTERM_BP_DIRECT	GO:0010623~programmed cell death involved in cell development	2	1.44928	0.0312292	AT4G35350, AT1G20850	118	5	18499	62.7085	0.99813	0.343521	0.327906
GOTERM_BP_DIRECT	GO:0009407~toxin catabolic process	3	2.17391	0.0342591	AT1G17170, AT2G29420, AT1G78370	118	46	18499	10.2242	0.998994	0.352803	0.336766
GOTERM_BP_DIRECT	GO:0030244~cellulose biosynthetic process	3	2.17391	0.0356367	AT5G44030, AT5G17420, AT5G01360	118	47	18499	10.0067	0.999242	0.352803	0.336766
GOTERM_BP_DIRECT	GO:0042759~long-chain fatty acid biosynthetic process	2	1.44928	0.0614912	AT1G06090, AT1G06080	118	10	18499	31.3542	0.999997	0.579774	0.55342
GOTERM_BP_DIRECT	GO:0010497~plasmodesmata-mediated intercellular transport	2	1.44928	0.0791965	AT3G62020, AT1G02335	118	13	18499	24.1186	1	0.681779	0.650789
GOTERM_BP_DIRECT	GO:2000280~regulation of root development	2	1.44928	0.0791965	AT3G62020, AT1G02335	118	13	18499	24.1186	1	0.681779	0.650789
GOTERM_BP_DIRECT	GO:0048765~root hair cell differentiation	2	1.44928	0.0965706	AT4G30980, AT4G18640	118	16	18499	19.5964	1	0.735422	0.701994
GOTERM_BP_DIRECT	GO:0009807~lignan biosynthetic process	2	1.44928	0.0965706	AT4G11210, AT1G32100	118	16	18499	19.5964	1	0.735422	0.701994
GOTERM_BP_DIRECT	GO:0015770~sucrose transport	2	1.44928	0.0965706	AT5G13170, AT5G50800	118	16	18499	19.5964	1	0.735422	0.701994

## Sheet: 18
Category	Term	Count	%	PValue	Genes	List Total	Pop Hits	Pop Total	Fold Enrichment	Bonferroni	Benjamini	FDR
GOTERM_BP_DIRECT	GO:0006952~defense response	11	10.7843	0.000311903	AT1G14960, AT2G21100, AT4G23690, AT1G52660, AT1G66100, AT2G01530, AT2G43535, AT1G19450, AT4G37070, AT4G11190, AT4G24250	76	658	18499	4.06913	0.0337326	0.0343093	0.0324379
GOTERM_BP_DIRECT	GO:0006811~ion transport	4	3.92157	0.00168281	AT5G23980, AT1G58520, AT5G23990, AT1G19450	76	58	18499	16.7868	0.169116	0.0515877	0.0487738
GOTERM_BP_DIRECT	GO:0080167~response to karrikin	5	4.90196	0.00181901	AT2G44460, AT5G19520, AT3G52740, AT5G02270, AT5G05600	76	128	18499	9.50812	0.181493	0.0515877	0.0487738
GOTERM_BP_DIRECT	GO:0009807~lignan biosynthetic process	3	2.94118	0.00187592	AT2G21100, AT4G23690, AT4G11190	76	16	18499	45.639	0.18661	0.0515877	0.0487738
GOTERM_BP_DIRECT	GO:0055114~oxidation-reduction process	14	13.7255	0.00248483	AT4G04830, AT5G42590, AT5G47990, AT5G23980, AT5G14130, AT5G67400, AT1G30870, AT5G48000, AT2G46740, AT4G20820, AT1G06120, AT3G29250, AT3G44190, AT5G05600	76	1330	18499	2.56219	0.239418	0.0546662	0.0516844
GOTERM_BP_DIRECT	GO:0019762~glucosinolate catabolic process	3	2.94118	0.00698921	AT2G44460, AT1G66270, AT1G66280	76	31	18499	23.5556	0.537686	0.128135	0.121146
GOTERM_BP_DIRECT	GO:0080003~thalianol metabolic process	2	1.96078	0.0121142	AT5G47990, AT5G48000	76	3	18499	162.272	0.738338	0.160776	0.152007
GOTERM_BP_DIRECT	GO:0010411~xyloglucan metabolic process	3	2.94118	0.0125753	AT4G25820, AT5G65730, AT4G14130	76	42	18499	17.3863	0.751435	0.160776	0.152007
GOTERM_BP_DIRECT	GO:0009607~response to biotic stimulus	3	2.94118	0.0131544	AT1G14960, AT2G01530, AT4G24250	76	43	18499	16.9819	0.76697	0.160776	0.152007
GOTERM_BP_DIRECT	GO:0042546~cell wall biogenesis	3	2.94118	0.0246711	AT4G25820, AT5G65730, AT4G14130	76	60	18499	12.1704	0.935935	0.271382	0.256579
GOTERM_BP_DIRECT	GO:0042744~hydrogen peroxide catabolic process	3	2.94118	0.0506511	AT5G14130, AT5G67400, AT1G30870	76	89	18499	8.20476	0.996713	0.506511	0.478883
