# Supplementary material for: The Lys‐motif receptor LYK4 mediates Enterobacter sp. SA187 triggered salt tolerance in Arabidopsis thaliana
Source: Environ Microbiol. 2021 Dec 23;24(1):223–39. doi: 10.1111/1462-2920.15839 (PMC9304150; doi:10.1111/1462-2920.15839)
Supplement: Supplementary file 3 — File S2 The excel file contains the information about hierarchical clusters and the main GO associated terms for the 819 DEGs that are differentially expressed among mock and SA187 treated WT, lyk4 and OE‐LYK4 under salt stress (1/2 MS + 100 mM NaCl). [file EMI-24-223-s002.xlsx]

## Sheet: All clusters
Cluster 1	Cluster 2	Cluster 3	Cluster 4	Cluster 5	Cluster 6	Cluster 7	Cluster 8	Cluster 9	Cluster 10	Cluster 11	Cluster 12	Cluster 13	Cluster 14	Cluster 15	Cluster 16	Cluster 17	Cluster 18
AT5G46730	AT5G15500	AT4G07820	AT5G57780	AT1G04980	AT2G41640	AT1G64625	AT3G55970	AT4G18290	AT1G12030	AT5G38100	AT5G08250	AT1G22400	AT5G13990	AT1G30220	AT1G13480	AT5G57560	AT1G13650
AT5G61660	AT1G56600	AT1G03090	AT5G64770	AT3G02480	AT3G20610	AT3G02850	AT4G26270	AT4G31970	AT3G22640	AT1G64790	AT5G51330	AT1G68765	AT5G18800	AT1G32940	AT5G64790	AT1G78520	AT3G02380
AT5G43180	AT2G26020	AT1G30730	ATCG00470	AT4G03450	AT1G20270	AT5G02550	AT5G13750	AT2G46640	AT4G31870	AT1G05490	AT3G13898	AT1G01680	AT5G57340	AT1G75270	AT2G44510	AT2G02990	AT4G13575
AT5G54660	AT3G59010	AT1G69490	AT1G06080	AT4G12480	AT2G38195	AT5G43350	AT1G54020	AT4G12500	AT5G22520	AT1G66800	AT3G27150	AT1G07400	AT4G33467	AT2G36800	AT3G16660	AT2G16660	AT5G48490
AT5G60490	AT4G00070	AT2G30600	AT1G13250	AT4G14400	AT2G38220	AT1G05240	AT1G60750	AT4G28680	AT5G37490	AT2G20550		AT1G13310	AT5G04120	AT3G56710	AT1G21245	AT4G08950	AT5G66740
AT5G65280	AT5G44420	AT2G36490	AT1G18400	AT5G01540	AT3G23060	AT1G05250	AT2G18050	AT5G10390	AT5G43570	AT2G25240		AT1G21550	AT5G11440	AT4G19420	AT3G21150	AT5G03860	AT1G19450
AT1G12080	AT5G57050	AT3G15450	AT1G26945	AT5G03350	AT3G28510	AT1G16225	AT2G29480	AT5G61420	AT1G19610	AT2G28426		AT1G23550	AT5G20710	AT4G24000	AT3G55510	AT5G46900	AT1G33811
AT1G14240	AT1G06620	AT3G29370	AT1G29100	AT5G12110	AT3G33528	AT1G18250	AT2G39030	AT5G65980	AT1G64300	AT3G14780		AT4G23540	AT5G35940	AT4G28390	AT4G19570	AT5G58840	AT1G63260
AT1G21140	AT1G20030	AT3G29410	AT1G29395	AT5G42530	AT3G56210	AT1G26250	AT2G46740	ATCG00020	AT1G76070	AT3G23290		AT4G26200	AT5G39150	AT1G02850	AT4G25630	AT3G13600	AT1G78530
AT1G27695	AT3G07720	AT3G58850	AT1G29510	AT5G45380	AT4G23990	AT1G31885	AT3G03470	ATCG00490	AT2G03830	AT3G24610		AT4G37090	AT5G45830	AT1G05675	AT5G13320	AT3G46660	AT2G12646
AT1G67870	AT5G66400	AT3G62950	AT1G66100	AT5G55450	AT5G11330	AT1G49570	AT3G09270	ATCG01050	AT2G05915	AT3G26200		AT5G54450	AT5G55550	AT1G05680	AT5G25260	AT3G57760	AT2G47140
AT1G76800	AT1G19960	AT4G14560	AT1G66350	AT5G59310	AT5G43500	AT1G49860	AT3G09390	ATCG01100	AT2G31425	AT3G46800		AT5G54560	AT5G58770	AT1G12200	AT5G45650	AT5G67480	AT3G04854
AT1G78815	AT2G30660	AT4G14780	AT1G67865	AT5G60900	AT1G56650	AT1G51800	AT3G23550	AT1G05700	AT2G35300	AT4G02270		AT5G57280	AT1G07040	AT1G14250	AT1G57630	AT4G30270	AT3G24715
AT1G79760	AT5G59130	AT4G15393	AT1G78970	AT1G13470	AT4G39210	AT1G51850	AT3G44300	AT1G26240	AT2G36770	AT4G14060		AT5G62970	AT1G08630	AT1G17170	AT3G44750	AT1G72070	AT3G27690
AT2G01520		AT4G19530	AT2G28270	AT1G21250	AT5G17220	AT1G72230	AT3G48020	AT1G28710	AT3G44860	AT4G28530		AT5G63900	AT1G10070	AT1G17745	AT4G11170		AT3G43850
AT2G02850		AT4G24230	AT2G36690	AT1G23730	AT5G42800	AT1G77110	AT3G53230	AT1G29020	AT3G45130	AT4G40090		AT5G65850	AT1G12740	AT1G20350	AT5G40040		AT3G53370
AT2G13820		AT4G33720	AT2G39980	AT1G35230		AT1G77760	AT3G58270	AT1G60050	AT3G60140	AT5G35190		AT1G01480	AT1G13700	AT1G28600	AT1G52930		AT4G13370
AT2G19990		AT4G37610	AT2G40610	AT1G59670		AT1G78450	AT4G16190	AT2G13550	AT4G16680	AT5G42580		AT1G26380	AT1G22770	AT1G30070	AT3G12860		AT4G13570
AT2G22122		AT5G15160	AT2G42900	AT1G62180		AT2G19580	AT4G18210	AT2G22200	AT5G24160			AT1G26420	AT1G53480	AT1G30410	AT3G13940		AT5G36870
AT2G24762		AT5G15970	AT2G45360	AT1G68570		AT2G21050	AT4G34131	AT2G24720	AT5G25930			AT1G31660	AT1G54100	AT1G32870	AT4G11280		AT1G49200
AT2G28570		AT5G18030	AT3G17640	AT1G69720		AT2G24980	AT5G03210	AT3G19030	AT5G43450			AT1G32350	AT1G56300	AT1G32960	AT5G02490		AT1G53520
AT2G36120		AT5G18050	AT3G51350	AT1G72930		AT2G26410	AT5G05600	AT3G21351	AT5G52570			AT1G50400	AT1G60740	AT1G33030	AT5G15750		AT2G05160
AT2G36570		AT5G18060	AT3G54830	AT1G73805		AT2G28860	AT5G08380	AT4G01390	AT3G04010			AT1G56060	AT2G05440	AT1G33560	AT5G41740		AT2G46780
AT2G38080		AT5G18080	AT4G31820	AT1G75040		AT2G29220	AT5G13330	AT4G15430	AT1G16420			AT1G57650	AT2G05540	AT1G62580	ATCG00040		AT4G23510
AT2G39410		AT5G20250	AT5G02540	AT1G76960		AT2G30670	AT5G17390	AT4G22490	AT1G72430			AT1G66090	AT2G18780	AT1G64940	AT1G61580
AT2G42610		AT5G22920	AT5G22580	AT1G77510		AT2G32990	AT5G22300	AT4G29030				AT1G67120	AT2G35140	AT1G66570	AT1G74870
AT3G04570		AT5G28770	AT5G23980	AT1G80130		AT3G01950	AT5G24660	AT5G01050				AT1G70440	AT2G41880	AT1G66880	AT2G40340
AT3G15540		AT5G54190	AT5G25980	AT2G04030		AT3G22142	AT5G39520	AT5G10620				AT1G71890	AT3G25150	AT1G66920	AT3G09680
AT3G20380		AT5G63160	AT5G26280	AT2G04450		AT3G26770	AT5G48180					AT1G73700	AT3G30720	AT1G69730	AT3G63380
AT3G21510		AT5G66590	AT5G47370	AT2G14560		AT3G46270	AT5G59220					AT1G74710	AT3G50300	AT1G69870	AT4G23210
AT3G23450		AT5G62280	AT5G48900	AT2G18660		AT3G47040	AT5G62480					AT1G76600	AT3G60810	AT1G69930	AT1G26515
AT3G25190		AT5G66580	AT5G64100	AT2G25510		AT3G54590	AT1G05340					AT2G04050	AT3G61200	AT1G70810
AT3G26460		AT1G12010	AT1G11540	AT2G33580		AT3G63300	AT1G09500					AT2G04070		AT1G71140
AT3G45070		AT1G20190	AT2G25680	AT2G38530		AT4G08410	AT1G13990					AT2G18180		AT1G72330
AT4G00910		AT2G06850	AT3G60390	AT2G41090		AT4G15370	AT1G15010					AT2G18193		AT1G72900
AT4G13280		AT3G19230	AT4G12545	AT2G43570		AT4G15990	AT1G15415					AT2G20720		AT1G76520
AT4G13290		AT5G45820	AT2G38400	AT3G01345		AT4G17030	AT1G17020					AT2G20800		AT1G79410
AT4G14130		AT2G26695	AT3G54040	AT3G08970		AT4G25090	AT1G22380					AT2G29090		AT2G02930
AT4G15400			AT4G25310	AT3G10530		AT4G25820	AT1G31820					AT2G32190		AT2G03760
AT4G35160			AT5G19890	AT3G11010		AT4G28250	AT1G52070					AT2G32210		AT2G04040
AT4G40070			AT1G62280	AT3G14700		AT4G33880	AT1G60730					AT2G36790		AT2G05380
AT5G05960			AT4G10510	AT3G17790		AT4G35720	AT1G62510					AT2G38170		AT2G15042
AT5G07030				AT3G22235		AT4G37390	AT1G62710					AT2G42650		AT2G15480
AT5G24580				AT3G23120		AT4G37450	AT1G67810					AT2G43110		AT2G17660
AT5G25830				AT3G25010		AT4G38210	AT1G72680					AT2G44460		AT2G21640
AT5G43370				AT3G28070		AT5G04730	AT1G75170					AT2G47520		AT2G23680
AT5G43520				AT3G28540		AT5G06640	AT1G77120					AT3G01830		AT2G29350
AT5G52310				AT3G45860		AT5G16900	AT1G80160					AT3G10930		AT2G30140
AT1G69230				AT3G49340		AT5G19260	AT2G29460					AT3G18610		AT2G30250
AT2G19970				AT3G56400		AT5G22410	AT2G29470					AT3G22840		AT2G32020
AT2G30210				AT3G57260		AT5G41300	AT2G29490					AT3G23020		AT2G35980
AT2G44940				AT3G60160		AT5G45080	AT2G37760					AT3G28210		AT2G36080
AT3G45160				AT4G04020		AT5G56300	AT2G43820					AT3G43580		AT2G36750
AT3G56810				AT4G10500		AT5G59680	AT2G46680					AT3G44350		AT2G36780
AT5G22460				AT4G11890		AT5G65500	AT3G03480					AT3G48850		AT2G37770
AT4G02290				AT4G13810		AT4G34900	AT3G04000					AT3G50930		AT2G38290
				AT4G23140			AT3G49570					AT4G03320		AT2G41730
				AT4G23150			AT3G56200					AT4G04490		AT2G42480
				AT4G23680			AT4G01870					AT4G04510		AT2G43510
				AT4G25000			AT4G15490					AT4G08555		AT2G45570
				AT5G10380			AT5G61820					AT4G15550		AT2G47000
				AT5G10760			AT1G05560					AT4G16820		AT3G02150
				AT5G55460			AT2G29420					AT4G25200		AT3G05400
				AT1G09080			AT3G46670					AT4G25340		AT3G07520
				AT1G34420			AT1G76680					AT4G29780		AT3G09350
				AT1G35710								AT4G38560		AT3G10450
				AT1G58225								AT4G39670		AT3G13065
				AT1G65790								AT5G02590		AT3G13080
				AT1G67360								AT5G02630		AT3G14620
				AT2G17040								AT5G09570		AT3G21250
				AT2G26150								AT5G13210		AT3G21720
				AT2G31880								AT5G14580		AT3G21780
				AT2G32680								AT5G17000		AT3G22370
				AT2G33060								AT5G25250		AT3G24420
				AT2G36970								AT5G27120		AT3G24500
				AT3G23860								AT5G41750		AT3G26220
				AT3G26170								AT5G42380		AT3G28740
				AT3G61280								AT5G47850		AT3G49580
				AT4G18250								AT5G52760		AT3G50770
				AT5G24280								AT5G52810		AT3G51860
				AT5G24530								AT5G55150		AT3G58150
				AT1G04600								AT5G55200		AT3G59140
				AT1G21520								AT5G59820		AT3G60010
				AT1G24145								AT1G13520		AT3G60540
				AT1G66960								AT1G33730		AT4G08870
				AT2G20560								AT1G44130		AT4G10040
				AT3G04210								AT1G74360		AT4G12290
				AT3G12580								AT2G26560		AT4G12400
				AT3G28270								AT2G32530		AT4G12735
				AT5G52750								AT2G38250		AT4G15760
				AT5G52300								AT2G38340		AT4G16670
												AT2G46400		AT4G17840
												AT3G15357		AT4G18010
												AT3G21690		AT4G18880
												AT3G47480		AT4G19230
												AT3G51530		AT4G21990
												AT4G09750		AT4G23260
												AT4G17660		AT4G27830
												AT4G26600		AT4G33040
												AT4G30800		AT4G34135
												AT4G37910		AT4G37370
												AT4G37990		AT5G05410
												AT5G08600		AT5G13370
												AT5G39670		AT5G13490
												AT1G43910		AT5G16970
												AT1G71000		AT5G16980
												AT1G72520		AT5G17860
												AT2G18190		AT5G20480
												AT2G32140		AT5G23990
												AT3G15460		AT5G24150
												AT3G28580		AT5G24640
												AT3G46090		AT5G26340
												AT4G05020		AT5G38900
												AT4G14365		AT5G39050
												AT5G52740		AT5G39080
												AT5G60800		AT5G43860
												AT5G64870		AT5G46050
												AT1G33960		AT5G46500
												AT1G71280		AT5G47330
												AT3G21080		AT5G48570
														AT5G48850
														AT5G49480
														AT5G51440
														AT5G52640
														AT5G52940
														AT5G54100
														AT5G67600
														AT5G20230
														AT1G17180

## Sheet: 1
Category	Term	Count	%	PValue	Genes	List Total	Pop Hits	Pop Total	Fold Enrichment	Bonferroni	Benjamini	FDR
GOTERM_BP_DIRECT	GO:0071421~manganese ion transmembrane transport	3	5.35714	0.000131424	AT1G21140, AT1G76800, AT3G25190	37	9	18499	166.658	0.0118891	0.00859524	0.00802852
GOTERM_BP_DIRECT	GO:0006880~intracellular sequestering of iron ion	3	5.35714	0.000283359	AT1G21140, AT1G76800, AT3G25190	37	13	18499	115.378	0.0254597	0.00859524	0.00802852
GOTERM_BP_DIRECT	GO:0030026~cellular manganese ion homeostasis	3	5.35714	0.000283359	AT1G21140, AT1G76800, AT3G25190	37	13	18499	115.378	0.0254597	0.00859524	0.00802852
GOTERM_BP_DIRECT	GO:0010039~response to iron ion	3	5.35714	0.000552428	AT1G21140, AT1G76800, AT3G25190	37	18	18499	83.3288	0.0490415	0.0124551	0.0116339
GOTERM_BP_DIRECT	GO:0071732~cellular response to nitric oxide	3	5.35714	0.000684345	AT1G21140, AT1G76800, AT3G25190	37	20	18499	74.9959	0.0603959	0.0124551	0.0116339
GOTERM_BP_DIRECT	GO:0071369~cellular response to ethylene stimulus	3	5.35714	0.00116203	AT1G21140, AT1G76800, AT3G25190	37	26	18499	57.6892	0.100401	0.0176241	0.0164621
GOTERM_BP_DIRECT	GO:0071281~cellular response to iron ion	3	5.35714	0.00274157	AT1G21140, AT1G76800, AT3G25190	37	40	18499	37.498	0.221063	0.0356404	0.0332905
GOTERM_BP_DIRECT	GO:0009834~plant-type secondary cell wall biogenesis	3	5.35714	0.00330883	AT2G38080, AT5G60490, AT2G36570	37	44	18499	34.0891	0.260368	0.037638	0.0351564
GOTERM_BP_DIRECT	GO:0009886~post-embryonic morphogenesis	2	3.57143	0.0192956	AT2G42610, AT1G78815	37	10	18499	99.9946	0.830188	0.1951	0.182236
GOTERM_BP_DIRECT	GO:0009299~mRNA transcription	2	3.57143	0.0288072	AT2G42610, AT1G78815	37	15	18499	66.6631	0.930049	0.262146	0.244861
GOTERM_BP_DIRECT	GO:0046274~lignin catabolic process	2	3.57143	0.034471	AT2G38080, AT2G30210	37	18	18499	55.5526	0.958919	0.28517	0.266367
GOTERM_BP_DIRECT	GO:0009607~response to biotic stimulus	2	3.57143	0.0804373	AT3G26460, AT2G01520	37	43	18499	23.2546	0.999515	0.609983	0.569764

## Sheet: 3
Category	Term	Count	%	PValue	Genes	List Total	Pop Hits	Pop Total	Fold Enrichment	Bonferroni	Benjamini	FDR
GOTERM_BP_DIRECT	GO:0009733~response to auxin	8	21.0526	2.51375e-07	AT5G18030, AT2G06850, AT4G37610, AT5G18080, AT5G18050, AT5G18060, AT4G14560, AT5G63160	30	290	18499	17.0106	1.88529e-05	1.76192e-05	1.76192e-05
GOTERM_BP_DIRECT	GO:0040008~regulation of growth	6	15.7895	4.69846e-07	AT5G18030, AT5G15160, AT3G58850, AT5G18080, AT5G18050, AT5G18060	30	101	18499	36.6317	3.52379e-05	1.76192e-05	1.76192e-05
GOTERM_BP_DIRECT	GO:0009734~auxin-activated signaling pathway	5	13.1579	0.000209437	AT5G18030, AT5G18080, AT5G18050, AT5G18060, AT4G14560	30	190	18499	16.2272	0.0155867	0.00523594	0.00523594
GOTERM_BP_DIRECT	GO:0007275~multicellular organism development	6	15.7895	0.000295716	AT5G18030, AT1G69490, AT4G15393, AT5G18080, AT5G18050, AT5G18060	30	384	18499	9.6349	0.0219378	0.00554468	0.00554468
GOTERM_BP_DIRECT	GO:0030162~regulation of proteolysis	2	5.26316	0.054965	AT2G30600, AT4G37610	30	36	18499	34.2574	0.985592	0.824475	0.824475
GOTERM_BP_DIRECT	GO:0009409~response to cold	3	7.89474	0.0794603	AT5G20250, AT5G15970, AT4G37610	30	299	18499	6.18696	0.99799	0.871521	0.871521
GOTERM_BP_DIRECT	GO:0042542~response to hydrogen peroxide	2	5.26316	0.081342	AT4G37610, AT5G63160	30	54	18499	22.8383	0.998276	0.871521	0.871521

## Sheet: 5
Category	Term	Count	%	PValue	Genes	List Total	Pop Hits	Pop Total	Fold Enrichment	Bonferroni	Benjamini	FDR
GOTERM_BP_DIRECT	GO:0009627~systemic acquired resistance	6	6.59341	8.3008e-07	AT2G43570, AT5G10760, AT5G03350, AT1G75040, AT3G57260, AT2G18660	80	41	18499	33.8396	0.000129484	0.000129492	0.000118701
GOTERM_BP_DIRECT	GO:0006952~defense response	14	15.3846	3.94243e-06	AT4G23680, AT2G31880, AT3G04210, AT3G23120, AT3G25010, AT1G72930, AT1G65790, AT2G33060, AT2G32680, AT4G11890, AT3G45860, AT4G13810, AT5G10380, AT3G11010	80	658	18499	4.91995	0.000614831	0.000307509	0.000281884
GOTERM_BP_DIRECT	GO:0009615~response to virus	5	5.49451	2.50468e-05	AT2G43570, AT4G14400, AT1G21250, AT3G12580, AT1G75040	80	40	18499	28.9047	0.00389972	0.00130243	0.0011939
GOTERM_BP_DIRECT	GO:0009751~response to salicylic acid	7	7.69231	5.27248e-05	AT3G56400, AT4G14400, AT3G45860, AT5G24530, AT1G21250, AT4G10500, AT2G14560	80	155	18499	10.443	0.00819155	0.00205627	0.00188491
GOTERM_BP_DIRECT	GO:0009617~response to bacterium	6	6.59341	7.53064e-05	AT4G14400, AT1G73805, AT5G24530, AT3G12580, AT4G10500, AT5G10380	80	102	18499	13.6022	0.0116795	0.00234956	0.00215376
GOTERM_BP_DIRECT	GO:0006468~protein phosphorylation	13	14.2857	0.000304149	AT4G23140, AT4G23150, AT2G31880, AT1G65790, AT1G35710, AT1G34420, AT2G33580, AT4G11890, AT3G45860, AT1G21250, AT5G01540, AT4G18250, AT5G60900	80	870	18499	3.45527	0.0463461	0.00790788	0.00724889
GOTERM_BP_DIRECT	GO:0007165~signal transduction	9	9.89011	0.000663777	AT3G04210, AT3G23120, AT4G13810, AT3G25010, AT1G72930, AT3G11010, AT2G33060, AT4G03450, AT2G32680	80	450	18499	4.62475	0.0983993	0.0147927	0.01356
GOTERM_BP_DIRECT	GO:0042742~defense response to bacterium	7	7.69231	0.00116753	AT3G56400, AT4G23140, AT4G23150, AT1G73805, AT3G45860, AT5G24530, AT5G01540	80	276	18499	5.86472	0.1666	0.0227668	0.0208696
GOTERM_BP_DIRECT	GO:0071446~cellular response to salicylic acid stimulus	3	3.2967	0.00234921	AT4G14400, AT5G03350, AT4G03450	80	17	18499	40.8066	0.307127	0.0407197	0.0373264
GOTERM_BP_DIRECT	GO:0012501~programmed cell death	3	3.2967	0.00263557	AT3G45860, AT5G10380, AT2G38530	80	18	18499	38.5396	0.337471	0.0411148	0.0376886
GOTERM_BP_DIRECT	GO:0006869~lipid transport	5	5.49451	0.0038961	AT5G55460, AT5G55450, AT5G59310, AT4G12480, AT2G38530	80	150	18499	7.70792	0.456094	0.0552538	0.0506493
GOTERM_BP_DIRECT	GO:0009408~response to heat	5	5.49451	0.0048972	AT3G08970, AT3G12580, AT2G26150, AT1G09080, AT2G04030	80	160	18499	7.22617	0.535057	0.0636636	0.0583583
GOTERM_BP_DIRECT	GO:0009737~response to abscisic acid	7	7.69231	0.00676386	AT4G11890, AT5G59310, AT5G52300, AT5G01540, AT4G12480, AT4G25000, AT4G04020	80	394	18499	4.10828	0.65311	0.076283	0.0699261
GOTERM_BP_DIRECT	GO:0009414~response to water deprivation	6	6.59341	0.00684591	AT4G11890, AT5G59310, AT5G52300, AT3G02480, AT2G04030, AT2G38530	80	279	18499	4.97285	0.657552	0.076283	0.0699261
GOTERM_BP_DIRECT	GO:0006457~protein folding	6	6.59341	0.0077989	AT2G20560, AT3G08970, AT3G12580, AT1G04980, AT1G09080, AT2G04030	80	288	18499	4.81745	0.705182	0.0811086	0.0743495
GOTERM_BP_DIRECT	GO:0002229~defense response to oomycetes	3	3.2967	0.00924645	AT1G73805, AT5G24530, AT4G10500	80	34	18499	20.4033	0.765232	0.0901529	0.0826402
GOTERM_BP_DIRECT	GO:0031349~positive regulation of defense response	2	2.1978	0.0169743	AT4G11890, AT2G31880	80	4	18499	115.619	0.930797	0.14711	0.134851
GOTERM_BP_DIRECT	GO:0046244~salicylic acid catabolic process	2	2.1978	0.0169743	AT5G24530, AT4G10500	80	4	18499	115.619	0.930797	0.14711	0.134851
GOTERM_BP_DIRECT	GO:0010200~response to chitin	4	4.3956	0.0193218	AT3G56400, AT2G17040, AT5G10380, AT2G26150	80	133	18499	6.95451	0.952342	0.158642	0.145422
GOTERM_BP_DIRECT	GO:0042542~response to hydrogen peroxide	3	3.2967	0.0223268	AT3G17790, AT3G12580, AT2G26150	80	54	18499	12.8465	0.970473	0.163843	0.15019
GOTERM_BP_DIRECT	GO:0009644~response to high light intensity	3	3.2967	0.0231061	AT1G77510, AT3G12580, AT2G26150	80	55	18499	12.613	0.973927	0.163843	0.15019
GOTERM_BP_DIRECT	GO:0051707~response to other organism	3	3.2967	0.0231061	AT5G55450, AT1G75040, AT2G04450	80	55	18499	12.613	0.973927	0.163843	0.15019
GOTERM_BP_DIRECT	GO:0002239~response to oomycetes	2	2.1978	0.0253544	AT5G24530, AT4G10500	80	6	18499	77.0792	0.981799	0.171969	0.157638
GOTERM_BP_DIRECT	GO:0031347~regulation of defense response	3	3.2967	0.0314929	AT3G56400, AT4G14400, AT4G03450	80	65	18499	10.6725	0.993207	0.204704	0.187645
GOTERM_BP_DIRECT	GO:0009409~response to cold	5	5.49451	0.0391123	AT4G11890, AT5G52300, AT4G12480, AT3G57260, AT4G04020	80	299	18499	3.86685	0.998019	0.244061	0.223722
GOTERM_BP_DIRECT	GO:0009651~response to salt stress	6	6.59341	0.05603	AT4G11890, AT5G59310, AT5G52300, AT1G77510, AT4G12480, AT2G04030	80	484	18499	2.86658	0.999876	0.328181	0.300833
GOTERM_BP_DIRECT	GO:0010205~photoinhibition	2	2.1978	0.0581753	AT1G77510, AT4G04020	80	14	18499	33.0339	0.999913	0.328181	0.300833
GOTERM_BP_DIRECT	GO:0010150~leaf senescence	3	3.2967	0.0589043	AT2G43570, AT5G52300, AT4G10500	80	92	18499	7.54035	0.999923	0.328181	0.300833
GOTERM_BP_DIRECT	GO:0006040~amino sugar metabolic process	2	2.1978	0.0622004	AT2G43570, AT2G18660	80	15	18499	30.8317	0.999955	0.334595	0.306713
GOTERM_BP_DIRECT	GO:1900426~positive regulation of defense response to bacterium	2	2.1978	0.0662086	AT4G14400, AT1G73805	80	16	18499	28.9047	0.999977	0.344285	0.315594
GOTERM_BP_DIRECT	GO:2000031~regulation of salicylic acid mediated signaling pathway	2	2.1978	0.0741741	AT4G14400, AT4G03450	80	18	18499	25.6931	0.999994	0.373263	0.342158
GOTERM_BP_DIRECT	GO:0034976~response to endoplasmic reticulum stress	2	2.1978	0.0820726	AT1G77510, AT1G04980	80	20	18499	23.1238	0.999998	0.400104	0.366762

## Sheet: 7
Category	Term	Count	%	PValue	Genes	List Total	Pop Hits	Pop Total	Fold Enrichment	Bonferroni	Benjamini	FDR
GOTERM_BP_DIRECT	GO:0009664~plant-type cell wall organization	10	17.8571	6.92232e-13	AT4G38210, AT5G22410, AT5G06640, AT1G05250, AT1G26250, AT4G28250, AT4G08410, AT1G05240, AT3G54590, AT2G24980	45	91	18499	45.1746	5.74546e-11	5.74553e-11	5.6763e-11
GOTERM_BP_DIRECT	GO:0042744~hydrogen peroxide catabolic process	4	7.14286	0.00123616	AT5G22410, AT1G49570, AT1G05250, AT1G05240	45	89	18499	18.4759	0.0975706	0.0513007	0.0506826
GOTERM_BP_DIRECT	GO:0009828~plant-type cell wall loosening	3	5.35714	0.00330883	AT4G38210, AT4G28250, AT4G17030	45	36	18499	34.2574	0.240495	0.0915444	0.0904415
GOTERM_BP_DIRECT	GO:0055114~oxidation-reduction process	9	16.0714	0.0121368	AT5G22410, AT1G49570, AT4G34900, AT1G77760, AT1G05250, AT4G25090, AT2G28860, AT1G05240, AT2G30670	45	1330	18499	2.7818	0.637061	0.25184	0.248805
GOTERM_BP_DIRECT	GO:0009826~unidimensional cell growth	3	5.35714	0.030098	AT4G38210, AT4G28250, AT4G17030	45	114	18499	10.8181	0.920857	0.364191	0.359803
GOTERM_BP_DIRECT	GO:0009808~lignin metabolic process	2	3.57143	0.0304929	AT1G05250, AT1G05240	45	13	18499	63.2444	0.923487	0.364191	0.359803
GOTERM_BP_DIRECT	GO:0006979~response to oxidative stress	4	7.14286	0.031763	AT5G22410, AT1G49570, AT1G05250, AT1G05240	45	291	18499	5.65071	0.931376	0.364191	0.359803
GOTERM_BP_DIRECT	GO:0006949~syncytium formation	2	3.57143	0.0351027	AT4G38210, AT4G28250	45	15	18499	54.8119	0.948486	0.364191	0.359803
GOTERM_BP_DIRECT	GO:0019953~sexual reproduction	2	3.57143	0.0623152	AT4G28250, AT4G17030	45	27	18499	30.451	0.995206	0.574685	0.567761
GOTERM_BP_DIRECT	GO:0009734~auxin-activated signaling pathway	3	5.35714	0.0749781	AT3G63300, AT1G77110, AT2G21050	45	190	18499	6.49088	0.998449	0.622318	0.61482
GOTERM_BP_DIRECT	GO:0010252~auxin homeostasis	2	3.57143	0.0844182	AT4G37390, AT1G77110	45	37	18499	22.221	0.999338	0.636973	0.629299

## Sheet: 8
Category	Term	Count	%	PValue	Genes	List Total	Pop Hits	Pop Total	Fold Enrichment	Bonferroni	Benjamini	FDR
GOTERM_BP_DIRECT	GO:0009636~response to toxic substance	8	12.3077	6.07466e-10	AT2G29480, AT2G29490, AT2G29460, AT2G29470, AT3G09270, AT5G62480, AT2G37760, AT2G29420	57	61	18499	42.5631	6.43913e-08	6.43913e-08	6.01391e-08
GOTERM_BP_DIRECT	GO:0009407~toxin catabolic process	7	10.7692	4.98361e-09	AT2G29480, AT2G29490, AT2G29460, AT2G29470, AT3G09270, AT5G62480, AT2G29420	57	46	18499	49.3871	5.28263e-07	2.64132e-07	2.46689e-07
GOTERM_BP_DIRECT	GO:0006749~glutathione metabolic process	7	10.7692	3.15157e-08	AT2G29480, AT2G29490, AT2G29460, AT2G29470, AT3G09270, AT5G62480, AT2G29420	57	62	18499	36.642	3.34066e-06	1.11355e-06	1.04002e-06
GOTERM_BP_DIRECT	GO:0009813~flavonoid biosynthetic process	7	10.7692	4.91573e-06	AT1G22380, AT1G17020, AT3G46670, AT2G43820, AT1G05560, AT4G15490, AT4G34131	57	145	18499	15.6676	0.000520933	0.000130267	0.000121664
GOTERM_BP_DIRECT	GO:0052696~flavonoid glucuronidation	6	9.23077	2.22089e-05	AT1G22380, AT3G46670, AT2G43820, AT1G05560, AT4G15490, AT4G34131	57	112	18499	17.3863	0.0023514	0.000470829	0.000439736
GOTERM_BP_DIRECT	GO:0009414~response to water deprivation	7	10.7692	0.000192355	AT2G18050, AT5G13750, AT5G13330, AT1G77120, AT2G46680, AT5G59220, AT2G37760	57	279	18499	8.14268	0.020185	0.00339826	0.00317385
GOTERM_BP_DIRECT	GO:0055114~oxidation-reduction process	12	18.4615	0.00187739	AT1G72680, AT3G04000, AT2G46740, AT1G60750, AT3G03470, AT3G55970, AT1G17020, AT1G60730, AT1G76680, AT1G77120, AT5G05600, AT2G37760	57	1330	18499	2.92822	0.180606	0.028429	0.0265516
GOTERM_BP_DIRECT	GO:0008152~metabolic process	6	9.23077	0.00220113	AT1G22380, AT3G46670, AT2G43820, AT1G05560, AT4G15490, AT4G34131	57	303	18499	6.42661	0.208303	0.0291649	0.0272389
GOTERM_BP_DIRECT	GO:0046686~response to cadmium ion	6	9.23077	0.00370317	AT3G53230, AT3G44300, AT1G76680, AT1G77120, AT3G09270, AT2G37760	57	342	18499	5.69375	0.32515	0.0436151	0.0407348
GOTERM_BP_DIRECT	GO:0046482~para-aminobenzoic acid metabolic process	2	3.07692	0.0090546	AT2G43820, AT1G05560	57	3	18499	216.363	0.618696	0.0959787	0.0896405
GOTERM_BP_DIRECT	GO:0009751~response to salicylic acid	4	6.15385	0.011563	AT5G13330, AT1G05560, AT1G76680, AT2G29420	57	155	18499	8.37533	0.70853	0.111425	0.104067
GOTERM_BP_DIRECT	GO:0010150~leaf senescence	3	4.61538	0.0316689	AT1G17020, AT1G76680, AT5G59220	57	92	18499	10.583	0.966999	0.279742	0.261269
GOTERM_BP_DIRECT	GO:0006807~nitrogen compound metabolic process	2	3.07692	0.0673941	AT3G44300, AT5G22300	57	23	18499	28.2212	0.999386	0.549521	0.513232
GOTERM_BP_DIRECT	GO:0002229~defense response to oomycetes	2	3.07692	0.0980289	AT5G24660, AT3G23550	57	34	18499	19.0908	0.999982	0.742219	0.693204

## Sheet: 13
Category	Term	Count	%	PValue	Genes	List Total	Pop Hits	Pop Total	Fold Enrichment	Bonferroni	Benjamini	FDR
GOTERM_BP_DIRECT	GO:0006364~rRNA processing	7	5.83333	1.76353e-06	AT3G18610, AT5G14580, AT3G15460, AT1G67120, AT5G08600, AT5G57280, AT1G31660	89	77	18499	18.8958	0.000269784	0.00026982	0.00026982
GOTERM_BP_DIRECT	GO:0009617~response to bacterium	5	4.16667	0.00142473	AT4G37990, AT1G72520, AT1G33960, AT1G74710, AT3G50930	89	102	18499	10.1889	0.195986	0.108992	0.108992
GOTERM_BP_DIRECT	GO:0003006~developmental process involved in reproduction	3	2.5	0.00290465	AT1G56060, AT2G32210, AT2G32190	89	17	18499	36.6801	0.359213	0.138461	0.138461
GOTERM_BP_DIRECT	GO:0010200~response to chitin	5	4.16667	0.00373637	AT3G46090, AT2G46400, AT3G28210, AT5G59820, AT3G44350	89	133	18499	7.81406	0.436019	0.138461	0.138461
GOTERM_BP_DIRECT	GO:0006855~drug transmembrane transport	4	3.33333	0.00452486	AT2G04050, AT2G04070, AT3G21690, AT1G73700	89	70	18499	11.8774	0.500364	0.138461	0.138461
GOTERM_BP_DIRECT	GO:0071456~cellular response to hypoxia	3	2.5	0.00675127	AT1G26380, AT5G25250, AT2G26560	89	26	18499	23.9831	0.645287	0.172157	0.172157
GOTERM_BP_DIRECT	GO:0009408~response to heat	4	3.33333	0.040869	AT4G25200, AT5G59820, AT4G37910, AT1G07400	89	160	18499	5.19635	0.998312	0.838802	0.838802
GOTERM_BP_DIRECT	GO:0046916~cellular transition metal ion homeostasis	3	2.5	0.043859	AT5G52740, AT5G52760, AT5G60800	89	70	18499	8.90803	0.998953	0.838802	0.838802
GOTERM_BP_DIRECT	GO:0009835~fruit ripening	2	1.66667	0.0601255	AT4G26200, AT1G01480	89	13	18499	31.9775	0.999924	1	1
GOTERM_BP_DIRECT	GO:0009651~response to salt stress	6	5	0.080909	AT2G44460, AT2G18190, AT2G38170, AT3G48850, AT2G38340, AT4G37910	89	484	18499	2.5767	0.999998	1	1
GOTERM_BP_DIRECT	GO:0030001~metal ion transport	3	2.5	0.0936031	AT5G52740, AT5G52760, AT5G60800	89	108	18499	5.77372	1	1	1
GOTERM_BP_DIRECT	GO:0052696~flavonoid glucuronidation	3	2.5	0.0995044	AT2G36790, AT4G15550, AT1G22400	89	112	18499	5.56752	1	1	1

## Sheet: 15
Category	Term	Count	%	PValue	Genes	List Total	Pop Hits	Pop Total	Fold Enrichment	Bonferroni	Benjamini	FDR
GOTERM_BP_DIRECT	GO:0009636~response to toxic substance	7	5.42636	1.55446e-06	AT2G02930, AT1G17180, AT1G17170, AT1G69930, AT2G36750, AT5G39050, AT2G37770	110	61	18499	19.2985	0.000338815	0.000338872	0.000326437
GOTERM_BP_DIRECT	GO:0008152~metabolic process	11	8.52713	1.22229e-05	AT2G36800, AT1G32960, AT3G21780, AT1G05680, AT4G34135, AT2G15480, AT2G36750, AT2G36780, AT1G05675, AT1G32940, AT2G30140	110	303	18499	6.10528	0.00266106	0.0013323	0.0012834
GOTERM_BP_DIRECT	GO:0052696~flavonoid glucuronidation	7	5.42636	5.25312e-05	AT2G36800, AT1G05680, AT4G34135, AT2G15480, AT2G36750, AT2G36780, AT2G30140	110	112	18499	10.5108	0.0113868	0.00381727	0.00367718
GOTERM_BP_DIRECT	GO:0055114~oxidation-reduction process	21	16.2791	8.87871e-05	AT5G20230, AT1G17745, AT2G29350, AT1G64940, AT1G62580, AT3G22370, AT3G28740, AT5G16980, AT3G26220, AT5G16970, AT5G24150, AT1G12200, AT2G37770, AT4G33040, AT4G37370, AT3G14620, AT4G12290, AT4G19230, AT2G45570, AT4G15760, AT4G10040	110	1330	18499	2.65536	0.0191703	0.00483889	0.00466132
GOTERM_BP_DIRECT	GO:0006749~glutathione metabolic process	5	3.87597	0.000489133	AT2G02930, AT1G17180, AT1G17170, AT1G75270, AT1G69930	110	62	18499	13.5623	0.101166	0.0213262	0.0205436
GOTERM_BP_DIRECT	GO:0055085~transmembrane transport	7	5.42636	0.00160489	AT5G17860, AT1G79410, AT4G28390, AT1G76520, AT5G13490, AT3G13080, AT3G05400	110	212	18499	5.55287	0.295415	0.0457391	0.0440606
GOTERM_BP_DIRECT	GO:0009813~flavonoid biosynthetic process	6	4.65116	0.0016785	AT2G36800, AT1G05680, AT2G15480, AT2G36750, AT2G36780, AT2G30140	110	145	18499	6.95887	0.30665	0.0457391	0.0440606
GOTERM_BP_DIRECT	GO:0044550~secondary metabolite biosynthetic process	6	4.65116	0.0016785	AT1G64940, AT3G28740, AT4G37370, AT3G26220, AT2G45570, AT4G15760	110	145	18499	6.95887	0.30665	0.0457391	0.0440606
GOTERM_BP_DIRECT	GO:0009407~toxin catabolic process	4	3.10078	0.00251254	AT2G02930, AT1G17180, AT1G17170, AT1G69930	110	46	18499	14.6237	0.422139	0.0562152	0.0541522
GOTERM_BP_DIRECT	GO:0009408~response to heat	6	4.65116	0.00257868	AT4G12400, AT5G52640, AT5G51440, AT3G09350, AT5G05410, AT3G24500	110	160	18499	6.30648	0.430432	0.0562152	0.0541522
GOTERM_BP_DIRECT	GO:0051707~response to other organism	4	3.10078	0.00417912	AT1G33560, AT4G34135, AT2G15480, AT2G35980	110	55	18499	12.2307	0.598665	0.0828226	0.0797833
GOTERM_BP_DIRECT	GO:0046256~2,4,6-trinitrotoluene catabolic process	2	1.55039	0.01175	AT1G17180, AT1G17170	110	2	18499	168.173	0.923973	0.213459	0.205625
GOTERM_BP_DIRECT	GO:0015865~purine nucleotide transport	2	1.55039	0.0175736	AT4G28390, AT5G13490	110	3	18499	112.115	0.979039	0.294696	0.283882
GOTERM_BP_DIRECT	GO:0046345~abscisic acid catabolic process	2	1.55039	0.029119	AT3G21780, AT4G19230	110	5	18499	67.2691	0.998407	0.409953	0.394909
GOTERM_BP_DIRECT	GO:0009737~response to abscisic acid	7	5.42636	0.0291452	AT4G23260, AT5G26340, AT3G21780, AT4G18010, AT3G24500, AT5G46050, AT2G32020	110	394	18499	2.98784	0.998416	0.409953	0.394909
GOTERM_BP_DIRECT	GO:0046323~glucose import	3	2.32558	0.0300883	AT5G26340, AT1G30220, AT3G05400	110	46	18499	10.9678	0.998719	0.409953	0.394909
GOTERM_BP_DIRECT	GO:0080167~response to karrikin	4	3.10078	0.0399951	AT1G33560, AT4G37370, AT2G36080, AT1G05680	110	128	18499	5.2554	0.999863	0.490863	0.47285
GOTERM_BP_DIRECT	GO:0016131~brassinosteroid metabolic process	2	1.55039	0.04053	AT2G36800, AT2G03760	110	7	18499	48.0494	0.999879	0.490863	0.47285
GOTERM_BP_DIRECT	GO:0031930~mitochondria-nucleus signaling pathway	2	1.55039	0.0461855	AT3G22370, AT1G32870	110	8	18499	42.0432	0.999967	0.529918	0.510471
GOTERM_BP_DIRECT	GO:0010224~response to UV-B	3	2.32558	0.0502715	AT5G05410, AT1G32870, AT2G36750	110	61	18499	8.27079	0.999987	0.547959	0.527851
GOTERM_BP_DIRECT	GO:0070370~cellular heat acclimation	2	1.55039	0.0573977	AT5G48570, AT2G30250	110	10	18499	33.6345	0.999997	0.568759	0.547887
GOTERM_BP_DIRECT	GO:0010438~cellular response to sulfur starvation	2	1.55039	0.0573977	AT3G49580, AT5G48850	110	10	18499	33.6345	0.999997	0.568759	0.547887
GOTERM_BP_DIRECT	GO:0009651~response to salt stress	7	5.42636	0.0665631	AT3G49580, AT2G03760, AT5G26340, AT3G09350, AT3G21780, AT2G30250, AT2G37770	110	484	18499	2.43225	1	0.630902	0.60775
GOTERM_BP_DIRECT	GO:0009414~response to water deprivation	5	3.87597	0.0829271	AT1G33560, AT5G26340, AT5G05410, AT3G24500, AT2G37770	110	279	18499	3.01385	1	0.753255	0.725612
GOTERM_BP_DIRECT	GO:0002213~defense response to insect	2	1.55039	0.0956216	AT2G29350, AT3G28740	110	17	18499	19.785	1	0.833821	0.803222
